# Supplementary material for: In silico drug repositioning based on integrated drug targets and canonical correlation analysis
Source: BMC Med Genomics. 2022 Mar 6;15:48. doi: 10.1186/s12920-022-01203-1 (PMC8898485; doi:10.1186/s12920-022-01203-1)
Supplement: Supplementary file 2 — Additional file 2. The extracted 400 correlated sets by SCCA. [file 12920_2022_1203_MOESM2_ESM.txt]

###component 1 : high scoring weight features
# positive weight on targets
	0.017415882	Vasopressin V2 receptor
	0.11388719	Arachidonate 5-lipoxygenase
	0.002680375	Motilin receptor
	0.060037964	Protein-arginine deiminase type-4
	0.196010497	16S ribosomal RNA
	0.021600826	Ergosterol
	0.001643794	Solute carrier family 15 member 1
	9.87281E-4	Solute carrier family 15 member 2
	9.64849E-4	MecA PBP2' (penicillin binding protein 2')
	0.004310961	Penicillin acylase
	0.010759298	30S ribosomal protein S12
	0.262732569	30S ribosomal protein S9
	0.030314747	30S ribosomal protein S14
	0.030314747	30S ribosomal protein S19
	0.323382879	30S ribosomal protein S4
	0.010810842	DNA-directed RNA polymerase subunit beta
	0.0485243	30S ribosomal protein
	0.038850172	30S ribosomal protein S7
	0.038850172	30S ribosomal protein S3
	0.038850172	30S ribosomal protein S8
	0.057866364	Major prion protein
	0.057866364	Multidrug translocase MdfA
	0.278259196	Interleukin-1 beta
	0.278259196	Caspase-1
	0.278259196	Caspase-3
	0.278259196	Matrix metalloproteinase-9
	0.194592066	Vascular endothelial growth factor A
	0.396299445	Cytochrome c
	0.396299445	Mitogen-activated Protein Kinases
	0.22587372	Nitric oxide synthase, inducible
	0.118311786	Elongation factor G
	0.118311786	Chloramphenicol acetyltransferase
	0.118311786	Chloramphenicol acetyltransferase 3
	0.014972921	miR-379
# positive weight on diseases
	0.094889689	Listeriosis
	0.003450636	Syphilis
	0.057811274	Brucellosis
	0.085291549	Lymphogranuloma Venereum
	0.085291549	Rocky Mountain Spotted Fever
	0.129175953	Chlamydia trachomatis infection of genital structure
	0.085291549	Q Fever
	0.040390452	Actinomycosis
	0.085291549	TYPHUS
	0.203189169	Cholera
	0.119066618	Tularemia
	0.040390452	Yaws
	0.085291549	Rickettsialpox
	0.057811274	Granuloma Inguinale
	0.203189169	Bartonella Infections
	0.085291549	Psittacosis
	0.085291549	Relapsing Fever
	0.081199498	Fusospirochetal pharyngitis
	0.030916523	Gingivostomatitis
	0.582675276	Infection by Campylobacter fetus
	0.269118929	Plague
	0.240175629	Meningococcus carrier
	0.582675276	Periodontitis
###component 2 : high scoring weight features
# positive weight on targets
	0.073820625	Estrogen-related receptor gamma
	0.074929902	Alcohol dehydrogenase 1C
	0.26334984	Ferrochelatase, mitochondrial
	0.26334984	Gastrotropin
	0.26334984	Cytochrome c oxidase subunit 4 isoform 1, mitochondrial
	0.076717312	Cytochrome c oxidase subunit 1
	0.076717312	Cytochrome c oxidase subunit 2
	0.26334984	Cytochrome c oxidase subunit 3
	0.26334984	Cytochrome c oxidase subunit 5A, mitochondrial
	0.26334984	Cytochrome c oxidase subunit 5B, mitochondrial
	0.26334984	Cytochrome c oxidase subunit 6C
	0.26334984	Cytochrome c oxidase subunit 7B, mitochondrial
	0.26334984	Cytochrome c oxidase subunit 7C, mitochondrial
	0.26334984	Cytochrome c oxidase subunit 8A, mitochondrial
	0.26334984	Cytochrome c oxidase subunit 6A2, mitochondrial
	0.26334984	Cytochrome c oxidase subunit 6B1
	0.26334984	Cytochrome c oxidase subunit 7A1, mitochondrial
	0.26334984	Ferrochelatase
	0.076717312	Choloylglycine hydrolase
	0.018315349	G-protein coupled bile acid receptor 1
# positive weight on diseases
	0.001369717	Malignant epithelial neoplasm of female breast
	0.174114435	Constipation
	0.206232837	Incomplete passage of stool
	0.00557681	Invasive Ductal Breast Carcinoma
	0.005668366	Accidental poisoning by methyl alcohol
	0.005668366	Ethylene glycol poisoning (disorder)
	0.26724537	Cholelithiasis
	0.46216491	Biliary Tract Diseases
	0.46216491	3-Beta-hydroxy-delta-5-C27-steroid dehydrogenase deficiency
	0.46216491	Delta-4-3-oxosteroid-5-beta-reductase deficiency
	0.46216491	Xanthomatosis, Cerebrotendinous
	0.019714765	Excess subcutaneous fat
###component 3 : high scoring weight features
# positive weight on targets
	0.39264764	Nucleolar and coiled-body phosphoprotein 1
	0.074965446	let-7e
	0.0497984	miR-122
	0.108422715	miR-1291
	0.39264764	miR-135b
	0.107672265	miR-139
	0.191921937	miR-145
	0.102828181	miR-183
	0.019243841	miR-199a
	0.197852207	miR-213
	0.102828181	miR-22
	0.037737713	miR-328
	0.134984338	miR-34b
	0.191921937	miR-34c
	0.111010693	miR-375
	0.191921937	miR-432
	0.10593618	miR-449a
	0.195473054	miR-449b
	0.145133431	miR-518c
	0.195473054	miR-520f
	0.39264764	miR-520h
	0.39264764	miR-645
	0.191921937	miR-652
	0.056477565	GAS5
# positive weight on diseases
	0.003859329	Multiple Myeloma
	0.102244815	Diffuse Large B-Cell Lymphoma
	0.24270592	Malignant neoplasm of thyroid
	0.001575603	Lymphoma, Follicular
	0.352638435	Malignant neoplasm of stomach stage IV
	0.177102799	Malignant neoplasm of lung
	0.079716663	Leukemia, Myelocytic, Acute
	0.054001947	Malignant neoplasm of ovary
	0.03465426	Carcinoma breast stage IV
	0.10829569	Breast Carcinoma
	0.24270592	Neuroblastoma
	0.24270592	Nephroblastoma
	0.177102799	Burkitt Lymphoma
	0.107989594	Malignant epithelial neoplasm of female breast
	0.352638435	Osteosarcoma of bone
	0.179354608	Kaposi Sarcoma
	0.273361112	Small cell carcinoma of lung
	0.600512813	AIDS with Kaposi's sarcoma
###component 4 : high scoring weight features
# positive weight on targets
	0.00868305	DNA topoisomerase 4 subunit A
	0.007453671	DNA gyrase subunit A
	3.10252E-4	DNA topoisomerase 2-alpha
	9.79965E-4	16S ribosomal RNA
	0.010221675	Penicillin binding protein 2a
	0.167805293	Penicillin-binding protein 1A
	0.06643496	Penicillin-binding protein 1B
	0.04934924	Peptidoglycan synthase FtsI
	0.027380543	D-alanyl-D-alanine carboxypeptidase DacA
	0.053979726	D-alanyl-D-alanine carboxypeptidase DacC
	0.039439328	Penicillin-binding protein 2
	0.048300866	D-alanyl-D-alanine carboxypeptidase DacB
	0.171874849	Penicillin-binding protein 3
	0.260153422	Penicillin-binding protein 2B
	0.195858655	Penicillin-binding protein 2a
	0.194310923	Penicillin-binding protein 1b
	0.158264735	Beta-lactamase
	0.31999949	Solute carrier family 15 member 1
	0.277981288	Solute carrier family 15 member 2
	0.054086115	Angiopoietin-1 receptor
	0.081801526	D-alanyl-D-alanine endopeptidase
	0.025470647	50S ribosomal protein L16
	0.025470647	Dr hemagglutinin structural subunit
	0.025470647	Complement decay-accelerating factor
	0.042926088	30S ribosomal protein S12
	0.406650236	Solute carrier family 22 member 6
	0.332864431	Solute carrier family 22 member 8
	0.349805767	Solute carrier family 22 member 11
	0.355161254	Solute carrier family 22 member 7
	0.198053824	Serum albumin
	0.032351238	Peptidoglycan transpeptidase
	0.008191838	Low-density lipoprotein receptor-related protein 2
	0.008191838	NH(3)-dependent NAD(+) synthetase
	0.004261429	Anaerobic bacterial DNA
	0.004261429	Protozoal DNA
	0.010768414	50S ribosomal protein L1
	0.004261429	Dipeptidase 1
	0.012209953	Elongation factor G
	0.012209953	Chloramphenicol acetyltransferase
	0.012209953	Chloramphenicol acetyltransferase 3
# positive weight on diseases
	0.220679724	Sepsis due to Staphylococcus aureus
	0.103082031	Infection of skin AND/OR subcutaneous tissue
	0.048762342	Bacterial sepsis
	0.04739984	Infection of bone
	0.091726334	Staphylococcal Pneumonia
	0.262757839	Meningococcal meningitis
	0.043755741	Lower respiratory tract infection
	0.139744307	Female genital tract infection
	0.02161377	Proteus urinary tract infection
	0.055360959	Escherichia coli septicemia
	0.186771695	Streptococcal sepsis
	0.014215407	Serratia Infections
	0.373227307	Meningitis, Escherichia coli
	0.047077665	Salmonella sepsis
	0.107042704	Meningitis, Bacterial
	0.024080169	Meningitis, Pneumococcal
	0.025269624	Neonatal meningitis
	0.185197416	Streptococcal meningitis
	0.323346398	Meningitis due to Klebsiella mobilis
	0.5027164	Haemophilus influenzae type b infection
	0.5027164	Arthritis, Bacterial
	0.006622592	Gonococcal joint infection
###component 5 : high scoring weight features
# positive weight on targets
	0.086729193	Nuclear receptor subfamily 1 group I member 2
	0.147054548	Glucocorticoid receptor
	8.51868E-4	Dihydrofolate reductase
	0.041162717	16S ribosomal RNA
	0.014548163	Voltage-gated sodium channel alpha subunit
	0.246368424	Annexin A1
	0.001434326	Tubulin beta chain
	0.050987763	30S ribosomal protein S12
	0.003932604	Alpha-2-macroglobulin
	0.00429986	Tubulin alpha-4A chain
	0.00605174	Bifunctional purine biosynthesis protein PURH
	0.007442218	C55-isoprenyl pyrophosphate
	0.007442218	Insulin-degrading enzyme
	0.001574029	Low-density lipoprotein receptor-related protein 2
	0.001574029	NH(3)-dependent NAD(+) synthetase
	0.007442218	Extracellular calcium-sensing receptor
	0.327022157	Nitric oxide synthase, inducible
	0.569543087	Nuclear receptor subfamily 0 group B member 1
	0.142300869	Elongation factor G
	0.142300869	Chloramphenicol acetyltransferase
	0.142300869	Chloramphenicol acetyltransferase 3
	0.002809144	let-7a
	4.67779E-4	let-7e
	0.001287115	miR-122
	7.70059E-4	miR-1291
	7.94491E-4	miR-139
	2.30902E-4	miR-145
	0.007024284	miR-146a
	0.229922371	miR-148a
	0.001102193	miR-181a
	9.52194E-4	miR-183
	0.001269405	miR-199a
	0.003080589	miR-21
	4.49254E-4	miR-210
	3.78E-5	miR-213
	9.52194E-4	miR-22
	0.229922371	miR-27a
	0.180944212	miR-27b
	0.176522942	miR-324
	0.001031	miR-328
	2.30902E-4	miR-34c
	6.85805E-4	miR-375
	2.30902E-4	miR-432
	8.51011E-4	miR-449a
	1.15293E-4	miR-449b
	0.282918292	miR-451
	0.00429986	miR-494
	1.15293E-4	miR-520f
	2.30902E-4	miR-652
	0.01104199	miR-923
	0.00429986	miR-93
	0.018171486	GAS5
	0.003950778	H19
	0.401565188	MEG3
	0.010437869	LincRNA-p21
# positive weight on diseases
	0.068121882	Rosacea
	0.033641141	Iritis
	0.033641141	Punctate keratopathy
	0.028904474	Corneal abrasion
	0.068121882	Herpes zoster keratitis
	0.033641141	Corneal Ulcer
	0.033641141	Cyclitis
	0.013619252	Diffuse Large B-Cell Lymphoma
	6.63206E-4	Tenosynovitis
	0.006680352	Blepharoconjunctivitis
	0.02891552	Disorder of eye
	0.007246122	Nephrotic Syndrome
	0.007246122	Sarcoidosis
	0.007246122	Inflammatory Bowel Diseases
	0.02891552	Cerebral Edema
	0.007246122	Serum Sickness
	0.007246122	Erythema Multiforme
	0.009943138	Dermatologic disorders
	0.007246122	Adrenal cortical hypofunction
	0.007246122	Acquired thrombocytopenia
	0.007246122	Exfoliative dermatitis
	0.007246122	Laryngeal Edema
	0.007246122	Cooley's anemia
	0.011044286	Mycosis Fungoides
	0.007246122	Simple Pulmonary Eosinophilia
	0.009943138	Epicondylitis
	0.002478384	Trichinellosis
	0.007246122	Autoimmune hemolytic anemia
	0.02891552	Addisonian crisis
	0.035757714	Tuberculosis, Miliary
	0.007246122	Rheumatic Heart Disease
	0.007246122	Berylliosis
	0.007246122	Musculoskeletal Diseases
	0.007246122	Thyroiditis
	0.016471246	Malignant otitis externa due to Pseudomonas aeruginosa
	0.09953199	Burkitt Lymphoma
	0.025298382	Bacterial keratitis
	0.270919856	Keloid
	0.035465698	Keratitis
	0.026407195	Infective blepharitis
	0.064844072	Exacerbation of asthma
	0.291582832	Punctate keratitis
	0.291582832	Anterior uveitis
	0.291582832	Corneal Perforation
	0.53157501	Branch retinal vein occlusion with macular edema
	0.263802908	Allergic otitis externa
	0.53157501	Central retinal vein occlusion with macular edema
###component 6 : high scoring weight features
# positive weight on targets
	0.748175954	3-hydroxy-3-methylglutaryl-coenzyme A reductase
	0.225297143	Histone deacetylase 2
	0.30205038	Integrin alpha-L
	0.106965932	miR-1255a
	0.106965932	miR-1267
	0.106965932	miR-147a
	0.106965932	miR-1539
	0.106965932	miR-1827
	0.106965932	miR-190b
	0.106965932	miR-323b
	0.106965932	miR-448
	0.106965932	miR-487a
	0.106965932	miR-500a
	0.106965932	miR-539
	0.106965932	miR-549
	0.106965932	miR-550a
	0.106965932	miR-553
	0.106965932	miR-555
	0.106965932	miR-573
	0.106965932	miR-583
	0.106965932	miR-586
	0.106965932	miR-647
	0.106965932	miR-651
	0.106965932	miR-658
	0.106965932	miR-661
	0.106965932	miR-770
	0.106965932	miR-892a
	0.106965932	miR-892b
	0.106965932	miR-935
	0.027477874	RP1-13D10.2
# positive weight on diseases
	0.289386874	Hypertriglyceridemia
	0.290665509	Cerebrovascular accident
	0.414106966	Hyperlipoproteinemia Type III
	0.327828883	Familial hypercholesterolemia - heterozygous
	0.273360123	Hypercholesterolemia
	0.336592899	Hyperlipidemia, Familial Combined
	0.4031608	Arteriosclerosis
	0.055008624	Hypertensive disease
	0.021270027	Hyperlipidemia
	0.107108238	Hypoalphalipoproteinemias
	0.156746235	Angina Pectoris
	0.009514643	Lung diseases
	0.002434671	Status Asthmaticus
	0.009514643	Asthma night-time symptoms
	0.009514643	Asthma-chronic obstructive pulmonary disease overlap syndrome
	0.005526944	Bronchial Spasm
	0.002434671	Asthma attack
	0.258011629	Angina Pectoris, Variant
	0.309461734	Familial hypercholesterolemia - homozygous
	0.001732881	Peripheral T-Cell Lymphoma
###component 7 : high scoring weight features
# positive weight on targets
	0.195129083	High affinity nerve growth factor receptor
	0.200154589	Platelet-derived growth factor receptor beta
	0.231550291	Mast/stem cell growth factor receptor Kit
	0.361100233	Breakpoint cluster region protein
	0.438583844	RET proto-oncogene
	0.285130329	Macrophage colony-stimulating factor 1 receptor
	0.11307412	Platelet-derived growth factor receptor alpha
	0.438583844	Epithelial discoidin domain-containing receptor 1
	0.344359536	Tyrosine-protein kinase ABL1
	0.042511468	Proto-oncogene tyrosine-protein kinase Src
	0.041240528	Ephrin type-A receptor 2
	0.012670609	Tyrosine-protein kinase Lck
	0.09354124	Tyrosine-protein kinase Yes
	0.09354124	Signal transducer and activator of transcription 5B
	0.09354124	Abelson tyrosine-protein kinase 2
	0.09354124	Tyrosine-protein kinase Fyn
	0.005656384	Tyrosine-protein kinase BTK
	0.09354124	Nuclear receptor subfamily 4 group A member 3
	0.09354124	Tyrosine-protein kinase CSK
	0.09354124	Ephrin type-A receptor 5
	0.09354124	Ephrin type-B receptor 4
	0.09354124	Tyrosine-protein kinase Fgr
	0.041240528	Tyrosine-protein kinase FRK
	0.09354124	Heat shock cognate 71 kDa protein
	0.042511468	Tyrosine-protein kinase Lyn
	0.09354124	Mitogen-activated protein kinase kinase kinase MLT
	0.09354124	Mitogen-activated protein kinase 14
	0.168123831	UCA1
# positive weight on diseases
	0.002982575	Testicular Germ Cell Tumor
	0.030416602	Myeloid Leukemia, Chronic
	0.001849363	Non-Small Cell Lung Carcinoma
	0.001560515	Mixed anxiety and depressive disorder
	0.037454183	Renal Cell Carcinoma
	0.020166147	Liver carcinoma
	0.012163031	Malignant epithelial neoplasm of thyroid
	0.146879677	Mastocytosis, Systemic
	0.031655694	Metastasis from malignant tumor of colon
	0.341878316	Leukemia, Myeloid, Accelerated Phase
	0.360134998	Leukemia, Myeloid, Chronic-Phase
	0.374460609	Blast Phase
	0.310893925	Philadelphia chromosome positive chronic myelogenous leukemia
	0.301097967	Chronic eosinophilic leukemia
	0.386990653	Philadelphia chromosome-positive acute lymphoblastic leukemia
	0.301097967	Dermatofibrosarcoma Protuberans
	0.301097967	Idiopathic Hypereosinophilic Syndrome
	0.259781333	Gastrointestinal Stromal Tumors
	0.010626723	Invasive Ductal Breast Carcinoma
	0.027446765	Sarcoma
	0.014559208	Follicular thyroid carcinoma
	0.014559208	Papillary thyroid carcinoma
	0.022764048	Hamman-Rich syndrome
###component 8 : high scoring weight features
# positive weight on targets
	0.126014769	Progesterone receptor
	0.112677787	miR-1229
	0.081099177	miR-130a
	0.081099177	miR-19b
	0.081099177	miR-20a
	0.288169452	miR-220b
	0.288169452	miR-29
	0.112677787	miR-301a
	0.288169452	miR-370
	0.081490697	miR-371
	0.288169452	miR-374a
	0.080163073	miR-412
	0.288169452	miR-483
	0.079568967	miR-513a
	0.288169452	miR-513b
	0.288169452	miR-525
	0.07836099	miR-542
	0.288169452	miR-625
	0.288169452	miR-633
	0.288169452	miR-634
	0.288169452	miR-921
# positive weight on diseases
	0.260035246	Endometriosis
	0.010148597	Hormone receptor positive malignant neoplasm of breast
	0.014415219	Influenza
	0.001320153	Scabies <infestation>
	0.001320153	Infestation by Phthirus pubis
	6.27526E-4	Pediculus capitis infestation
	0.204306088	Hot flushes
	0.003175064	Cancer of Head and Neck
	0.004106473	Testicular Germ Cell Tumor
	1.12558E-4	Female hypogonadism syndrome
	0.004789563	Menorrhagia
	0.003082838	Adenocarcinoma of pancreas
	0.004220421	Non-Small Cell Lung Carcinoma
	0.004524931	Nutritional deficiency associated with AIDS
	0.430988691	Endometrial Carcinoma
	0.52399126	Secondary malignant neoplasm of kidney
	0.430988691	Metrorrhagia
	0.238546857	Atrophic Vaginitis
	0.430988691	Secondary physiologic amenorrhea
	0.004524931	Ascites
	0.004524931	Hyperaldosteronism
	6.27526E-4	Unspecified Abortion
	0.00277491	Malignant neoplasm of ovary
	0.003256785	Carcinoma breast stage IV
	0.001783025	Breast Carcinoma
	1.12558E-4	Allergic asthma
	1.12558E-4	Intrinsic asthma
	1.12558E-4	Premenstrual Dysphoric Disorder
	0.002392106	Malignant neoplasm of stomach
	0.004524931	Carcinoma in situ of adrenal cortex
	0.005684213	Atrophy of vulva
	0.004260556	Malignant neoplasm of prostate
	0.004524931	Breast Fibrocystic Disease
	0.004524931	Uterine Fibroids
###component 9 : high scoring weight features
# positive weight on targets
	0.123063781	Dihydrofolate reductase
	0.141144753	16S ribosomal RNA
	0.001542852	Beta-lactamase
	0.001067337	Solute carrier family 15 member 2
	0.179102746	30S ribosomal protein S12
	4.38833E-4	Solute carrier family 22 member 8
	0.001971923	Solute carrier family 22 member 7
	0.376481203	Low-density lipoprotein receptor-related protein 2
	0.376481203	NH(3)-dependent NAD(+) synthetase
	0.002659457	50S ribosomal protein L10
	0.464261207	Elongation factor G
	0.464261207	Chloramphenicol acetyltransferase
	0.464261207	Chloramphenicol acetyltransferase 3
# positive weight on diseases
	0.071110638	Scrub Typhus
	0.071110638	Endemic Flea-Borne Typhus
	0.071110638	Q fever endocarditis
	0.071110638	Brill-Zinsser Disease
	0.071110638	Typhus, Epidemic Louse-Borne
	0.071110638	Chlamydia Infections
	0.041339112	Infection due to Pseudomonas aeruginosa
	0.041341494	Sepsis due to Gram negative bacteria
	0.020753455	Neonatal meningitis
	0.275493682	Klebsiella sepsis
	0.275493682	Pseudomonas aeruginosa meningitis
	0.023372337	Sepsis of the newborn
	0.1803786	Dacryocystitis
	0.1803786	Meibomianitis
	0.097607076	Keratoconjunctivitis
	0.428917791	Folliculitis
	0.428917791	Citrobacter sepsis
	0.428917791	Paronychia Inflammation
	0.428917791	Furunculosis
	0.054673632	Pneumococcal Infections
###component 10 : high scoring weight features
# positive weight on targets
	0.060933483	Mitogen-activated protein kinase 3
	0.063219867	G1/S-specific cyclin-D1
	0.080684797	Mitogen-activated protein kinase 1
	0.305532379	Thioredoxin reductase 1, cytoplasmic
	0.305532379	RAC-alpha serine/threonine-protein kinase
	0.305532379	Cyclin-dependent kinase inhibitor 1
	0.305532379	Protein PML
	0.060739313	miR-124
	0.066573016	miR-128a
	0.305532379	miR-133
	0.062867515	miR-133b
	0.062941911	miR-144
	0.063570719	miR-148b
	0.06736885	miR-181c
	0.305532379	miR-184
	0.305532379	miR-196a
	0.060786559	miR-200c
	0.061412031	miR-203
	0.305532379	miR-214
	0.063570719	miR-215
	0.062941911	miR-218
	0.305532379	miR-335
	0.062411876	miR-34c
	0.066573016	miR-372
	0.062196196	miR-378
	0.305532379	miR-491
# positive weight on diseases
	7.62398E-4	Endometriosis
	0.0011368	Hormone receptor positive malignant neoplasm of breast
	0.001956026	Hypocalcemia
	0.006928335	Hypophosphatemia
	0.006928335	Renal Osteodystrophy
	0.003142431	Hypoparathyroidism
	0.002946724	Multiple Myeloma
	0.002741834	Malignant lymphoma, lymphocytic, intermediate differentiation, diffuse
	0.001661151	Chronic pain
	0.009148949	Influenza
	0.001684233	Back Pain
	0.002821113	Arthralgia
	0.006454267	Cardiac Arrest
	1.01636E-4	Diffuse Large B-Cell Lymphoma
	0.001684233	Myocardial Infarction
	5.0939E-4	Acute postoperative pain
	2.05392E-4	Severe pain
	0.004674374	Diarrhea
	0.009668645	Adenocarcinoma of pancreas
	1.58E-5	Malignant neoplasm of lung
	0.002821113	Arthritic pains
	0.003616549	Toothache
	0.004910193	Non-Small Cell Lung Carcinoma
	4.03255E-4	Bursitis
	7.34728E-4	Tendinitis
	4.2E-5	Leukemia, Myelocytic, Acute
	1.04153E-4	Arthritis, Gouty
	0.005504393	Malignant neoplasm of ovary
	0.006460337	Carcinoma breast stage IV
	1.44E-5	Burkitt Lymphoma
	0.007674132	Metastatic Prostate Carcinoma
	0.375965249	Acute Promyelocytic Leukemia
	0.008556834	Low Cardiac Output Syndrome
	0.013022488	Atrioventricular Block
	0.013022488	Hypovolemic Shock
	0.923616581	Acute myelomonocytic leukemia
###component 11 : high scoring weight features
# positive weight on targets
	1.36E-5	Prostaglandin G/H synthase 2
	0.001509867	Nuclear receptor subfamily 1 group I member 2
	1.16978E-4	Sodium-dependent serotonin transporter
	0.011681672	Glucocorticoid receptor
	1.14297E-4	Sodium-dependent noradrenaline transporter
	3.04779E-4	Dopamine D2 receptor
	9.28E-5	5-hydroxytryptamine receptor 2C
	1.28201E-4	Muscarinic acetylcholine receptor M3
	2.75288E-4	Muscarinic acetylcholine receptor M1
	1.91196E-4	Alpha-1A adrenergic receptor
	5.6E-5	Alpha-1B adrenergic receptor
	4.88177E-4	Histamine H1 receptor
	1.9336E-4	5-hydroxytryptamine receptor 1A
	1.63482E-4	DNA
	2.65318E-4	5-hydroxytryptamine receptor 2A
	7.96E-5	Alpha-2A adrenergic receptor
	9.28E-5	Muscarinic acetylcholine receptor M2
	0.009804797	Annexin A1
	0.10589083	Solute carrier family 15 member 1
	0.018395447	Endothelin-1 receptor
	0.020589256	Endothelin B receptor
	0.041939648	Evolved beta-galactosidase subunit alpha
	0.008339489	Nuclear receptor subfamily 0 group B member 1
	0.347616415	D-amino-acid oxidase
	0.347616415	Chlorocatechol 1,2-dioxygenase
	0.347616415	2-hydroxy-6-oxo-7-methylocta-2,4-dienoate hydrolase
	0.347616415	Non-heme chloroperoxidase
	0.347616415	Oxygen-insensitive NAD(P)H nitroreductase
	0.347616415	Hydroxyquinol 1,2-dioxygenase
	0.347616415	Replication protein
	0.347616415	Cocaine esterase
	0.001571959	let-7a
	0.004047078	miR-146a
	0.003182147	miR-148a
	0.001185582	miR-21
	0.003182147	miR-27a
	0.002459534	miR-27b
	0.002457552	miR-324
	0.003946291	miR-451
	0.004052074	GAS5
	0.005738838	MEG3
# positive weight on diseases
	0.160759982	Pemphigus
	0.346464241	Scleroderma
	0.349392449	Hyperammonemia
	0.009665395	Infection by Campylobacter fetus
	0.009665395	Periodontitis
	0.490147151	Dermatomyositis
	0.490147151	Morphea
	0.490147151	Peyronie Disease
###component 12 : high scoring weight features
# positive weight on targets
	0.027616034	Prostaglandin G/H synthase 2
	0.03181672	Prostaglandin G/H synthase 1
	0.023705183	Transient receptor potential cation channel subfamily V member 1
	0.067113489	Adenosine receptor A1
	0.098474345	cAMP-specific 3',5'-cyclic phosphodiesterase 4B
	0.085269353	Adenosine receptor A2a
	0.180331875	Ryanodine receptor 1
	0.352152372	Cyclic nucleotide phosphodiesterase
	0.352152372	DNA-dependent protein kinase catalytic subunit
	0.227142888	Phosphatidylinositol 4,5-bisphosphate 3-kinase catalytic subunit delta isoform
	0.352152372	Phosphatidylinositol 4,5-bisphosphate 3-kinase catalytic subunit alpha isoform
	0.352152372	Phosphatidylinositol 4,5-bisphosphate 3-kinase catalytic subunit beta isoform
	0.352152372	Inositol 1,4,5-trisphosphate receptor
	0.352152372	Serine-protein kinase ATM
	0.171518035	Adenosine receptor A2b
	0.171518035	Adenosine receptor A3
	0.227142888	Phosphodiesterase enzymes
	0.012349998	Proliferating cell nuclear antigen
	0.088371556	Prostaglandin E synthase 3
	0.022875623	Peptostreptococcal albumin-binding protein
	0.012349998	Tumor necrosis factor-inducible gene 6 protein
	0.09822002	Aldo-keto reductase family 1 member C1
	0.048517119	5'-AMP-activated protein kinase
	0.048517119	Cellular tumor antigen p53
	0.048517119	78 kDa glucose-regulated protein
	0.048517119	Ribosomal protein S6 kinase alpha-3
	0.048517119	NF-kappa-B inhibitor alpha
	0.012349998	Caspase-1
	0.012349998	Caspase-3
	0.048517119	Extracellular signal-regulated kinase (ERK)
	0.012548349	G1/S-specific cyclin-D1
	0.048517119	Myc proto-oncogene protein
	0.048517119	Cyclin A
# positive weight on diseases
	0.035064143	Rhinorrhea
	0.041337636	Nasal congestion (finding)
	0.017549086	Allergic rhinitis (disorder)
	0.082173312	Common Cold
	0.090475272	Pain
	0.167867805	Headache Disorders
	0.284659031	Vascular Headaches
	0.265831982	Back Pain
	0.24674655	Cluster Headache
	0.32950745	Arthralgia
	0.142593325	Influenza-like symptoms
	0.173528472	Muscle Spasticity
	0.176404691	Sinus headache
	0.160068784	Dysmenorrhea
	0.298407114	Tension Headache
	0.150811739	Migraine Disorders
	0.642699402	Apnea in the newborn
	0.008069958	Arthritic pains
	0.01937091	Toothache
###component 13 : high scoring weight features
# positive weight on targets
	5.40448E-4	Glucocorticoid receptor
	0.082845841	DNA
	0.004092742	Glutathione reductase, mitochondrial
	8.3214E-4	Annexin A1
	0.400012837	DNA ligase 1
	0.400012837	DNA ligase 3
	0.023731305	DNA-3-methyladenine glycosylase
	0.009876499	Alpha-2-macroglobulin
	0.009886642	Serotransferrin
	0.023731305	Copper transport protein ATOX1
	0.009455558	DNA topoisomerase 1
	0.017026257	DNA topoisomerase I, mitochondrial
	0.005726928	Nucleolar and coiled-body phosphoprotein 1
	0.0025998	Microtubule-associated protein 2
	0.008633237	Microtubule-associated protein 4
	0.011608166	Nuclear receptor subfamily 0 group B member 1
	0.023731305	miR-106
	7.36681E-4	miR-122
	0.009455558	miR-1226
	0.023731305	miR-125
	0.023731305	miR-1268
	0.001346219	miR-1291
	0.005726928	miR-135b
	0.005402589	miR-139
	0.033182627	miR-142
	0.002850239	miR-145
	0.004394991	miR-148a
	0.020271101	miR-181a
	0.001455464	miR-183
	0.003623632	miR-185
	0.003623632	miR-192
	0.023373844	miR-199a
	0.007892046	miR-204
	0.012152861	miR-21
	0.007682425	miR-213
	0.001455464	miR-22
	0.007417038	miR-27a
	0.029237727	miR-27b
	0.023731305	miR-3125
	0.009886642	miR-320a
	0.017680367	miR-324
	0.023731305	miR-325
	0.008925935	miR-328
	0.003623632	miR-331
	0.023731305	miR-340
	0.01511216	miR-342
	0.028881417	miR-34b
	0.002973937	miR-34c
	0.001190957	miR-375
	0.023731305	miR-380
	0.003623632	miR-381
	0.023731305	miR-3974
	0.009886642	miR-411
	0.028967078	miR-431
	0.002850239	miR-432
	0.028006712	miR-449a
	0.035097886	miR-449b
	0.011298389	miR-451
	0.009886642	miR-455
	0.023731305	miR-4633
	0.023731305	miR-4639
	0.023731305	miR-4659b
	0.023731305	miR-4668
	0.023731305	miR-4727
	0.023731305	miR-4745
	0.023731305	miR-4767
	0.023731305	miR-4768
	0.009455558	miR-500
	0.004866774	miR-501
	0.009782973	miR-513a
	0.008633237	miR-514
	0.003699082	miR-515
	0.043165639	miR-518c
	0.023731305	miR-520e
	0.035097886	miR-520f
	0.005726928	miR-520h
	0.009886642	miR-548d
	0.005726928	miR-645
	0.004866774	miR-650
	0.002850239	miR-652
	0.009886642	miR-720
	0.005060685	miR-874
	0.009886642	miR-877
	0.013692977	miR-923
	0.220321127	HOTAIR
	0.400012837	ANRIL
	0.223064056	GAS5
	0.400012837	lincRNA-p21
	0.258137069	MALAT1
	0.400012837	ncRNA-CCND1
	0.031229248	H19
	0.023731305	RP11-612B6.2
	0.003685116	UCA1
	0.022804118	CDKN2B-AS1
	0.023731305	RP1-193H18.2
	0.023731305	RP11-363E7.4
	0.023731305	RP11-134G8.8
	0.023731305	LINC00161
	0.003357775	MEG3
	0.007318358	LincRNA-p21
# positive weight on diseases
	0.006832369	Multiple Myeloma
	0.111905313	Hodgkin Disease
	0.189537705	Diffuse Large B-Cell Lymphoma
	0.118975806	Lymphoma, Non-Hodgkin
	0.001828336	Malignant neoplasm of thyroid
	0.433438711	Squamous cell carcinoma
	0.321047982	Malignant tumor of cervix
	0.1399101	Lymphoma, Follicular
	0.246283854	Pleural Effusion, Malignant
	0.215338836	Cancer of Head and Neck
	0.362227449	Testicular Germ Cell Tumor
	0.433438711	Malignant neoplasm of penis
	0.433438711	FIGO stage finding for vulvar carcinoma
	0.003556471	Malignant neoplasm of stomach stage IV
	0.005117155	Malignant neoplasm of lung
	0.00759749	Acute lymphocytic leukemia
	0.011891181	Non-Small Cell Lung Carcinoma
	0.006117324	Leukemia, Myelocytic, Acute
	0.088280937	Malignant neoplasm of ovary
	0.027113061	Carcinoma breast stage IV
	0.030404006	Breast Carcinoma
	0.004567067	Neuroblastoma
	0.004567067	Nephroblastoma
	0.007051414	Burkitt Lymphoma
	0.006020592	Malignant epithelial neoplasm of female breast
	0.005394562	Osteosarcoma of bone
	0.036635756	Kaposi Sarcoma
	0.035124235	Secondary malignant neoplasm of pancreas
	0.015545421	Small cell carcinoma of lung
	0.006827119	Rhinitis, Allergic, Perennial
	5.47944E-4	Low Cardiac Output Syndrome
	0.002212311	AIDS with Kaposi's sarcoma
	0.007195835	Atrioventricular Block
	0.007195835	Hypovolemic Shock
###component 14 : high scoring weight features
# positive weight on targets
	0.075253122	Potassium voltage-gated channel subfamily H member 2
	0.426633128	DNA topoisomerase 4 subunit A
	0.410793098	DNA gyrase subunit A
	0.344220984	DNA topoisomerase 2-alpha
	0.004326692	Myeloperoxidase
	6.20602E-4	Penicillin-binding protein 1A
	0.009648264	Peptidoglycan synthase FtsI
	0.003776694	D-alanyl-D-alanine carboxypeptidase DacC
	0.001373639	Annexin A1
	0.005652646	Penicillin-binding protein 2
	0.00256511	D-alanyl-D-alanine carboxypeptidase DacB
	2.18872E-4	Penicillin-binding protein 3
	0.00157063	Penicillin-binding protein 2B
	7.07614E-4	Beta-lactamase
	0.008863289	Nuclear receptor subfamily 1 group I member 3
	0.00521808	Solute carrier family 15 member 1
	0.003698225	Solute carrier family 15 member 2
	0.037420395	50S ribosomal protein L16
	0.037420395	Dr hemagglutinin structural subunit
	0.037420395	Complement decay-accelerating factor
	0.001775464	Calmodulin
	0.007218809	Solute carrier family 22 member 6
	0.006181306	Solute carrier family 22 member 8
	0.005228304	Solute carrier family 22 member 11
	0.008821102	Solute carrier family 22 member 7
	0.002545365	Serum albumin
	0.011902135	PBP3
	0.006562572	Peptidoglycan transpeptidase
	0.333864126	DNA topoisomerase 4 subunit B
	0.4479369	Multidrug resistance protein MdtK
	0.4479369	Gyrase A
	0.012834781	Voltage-dependent P/Q-type calcium channel subunit alpha-1A
	0.032128452	Pro-opiomelanocortin
	0.023076598	DNA gyrase subunit B
	0.023426018	Apoptosis regulator Bcl-2
	0.00508255	Penicillin binding protein
	0.003465705	Penicillin-binding protein 2x
	0.008163185	50S ribosomal protein L10
	0.008168862	Solute carrier organic anion transporter family member 1B1
	0.011506883	Solute carrier organic anion transporter family member 1B3
	0.001454192	Elongation factor G
	0.001454192	Chloramphenicol acetyltransferase
	0.001454192	Chloramphenicol acetyltransferase 3
	0.003859791	D-amino-acid oxidase
	0.003859791	Chlorocatechol 1,2-dioxygenase
	0.003859791	2-hydroxy-6-oxo-7-methylocta-2,4-dienoate hydrolase
	0.003859791	Non-heme chloroperoxidase
	0.003859791	Oxygen-insensitive NAD(P)H nitroreductase
	0.003859791	Hydroxyquinol 1,2-dioxygenase
	0.003859791	Replication protein
	0.003859791	Cocaine esterase
# positive weight on diseases
	3.36E-5	Bacterial conjunctivitis
	0.052316359	Anthrax disease
	0.184475207	PYELONEPHRITIS E COLI
	0.034077951	URINARY TRACT INFECTION CITROBACTER
	0.2948953	Typhoid Fever
	0.105614885	Haemophilus parainfluenzae pneumonia
	0.080803765	Acute Moraxella catarrhalis bronchitis
	0.113070528	Infective otitis externa
	0.237875598	Infective cystitis
	0.02246259	Malignant otitis externa due to Pseudomonas aeruginosa
	0.237875598	Cystitis
	0.256524221	Traveler's diarrhea
	0.409359515	Acute osteomyelitis
	0.023664649	prostatitis
	0.403323158	Cystitis escherichia
	0.403323158	Chronic Bacterial Prostatitis
	0.064111067	Acute maxillary sinusitis
	0.409359515	Enteric campylobacteriosis
###component 15 : high scoring weight features
# positive weight on targets
	0.035860909	miR-100
	0.352602551	miR-1228
	0.352602551	miR-1246
	0.099163015	miR-125a
	0.352602551	miR-1268a
	0.200835018	miR-1280
	0.352602551	miR-1308
	0.053216198	miR-149
	0.203645082	miR-187
	0.020361757	miR-18a
	0.352602551	miR-1908
	0.138385783	miR-195
	0.039564114	miR-210
	0.026705311	miR-23a
	0.023445709	miR-26a
	0.069594287	miR-26b
	0.09579598	miR-28
	0.352602551	miR-296b
	0.102630565	miR-29b
	0.143404441	miR-30b
	0.079290827	miR-30c
	0.096802691	miR-30d
	0.096703235	miR-425
	0.137483612	miR-494
	0.047671612	miR-663
	0.204168587	miR-720
	0.053771529	miR-98
# positive weight on diseases
	0.012788976	Endometriosis
	0.002827611	Hormone receptor positive malignant neoplasm of breast
	0.629615456	HER2-positive carcinoma of breast
	0.444518566	Secondary malignant neoplasm of female breast
	0.629615456	Secondary malignant neoplasm of stomach
	0.001236009	Hypertriglyceridemia
	0.002137963	Cerebrovascular accident
	0.005211479	Hyperlipoproteinemia Type III
	0.001658367	Familial hypercholesterolemia - heterozygous
	0.001236009	Hyperlipidemia, Familial Combined
	0.003352855	Arteriosclerosis
	6.64E-5	Attention deficit hyperactivity disorder
	4.33165E-4	Malignant lymphoma, lymphocytic, intermediate differentiation, diffuse
	0.006632538	Chronic pain
	0.001407463	Degenerative polyarthritis
	0.025807793	Influenza
	5.84635E-4	Gonorrhea of rectum
	1.15523E-4	Gonorrhea
	0.007149836	Dysmenorrhea
	2.03487E-4	Angina Pectoris
	0.004135237	Gonorrhea of pharynx
	0.004141846	Diffuse Large B-Cell Lymphoma
	0.012302327	Glioblastoma multiforme of brain
	0.006203794	Hot flushes
	0.00106127	Lymphoma, Follicular
	0.026715917	Testicular Germ Cell Tumor
	0.015396807	Acute postoperative pain
	0.004434936	Severe pain
	0.012679057	Diarrhea
	0.014512013	Adenocarcinoma of pancreas
	0.008737216	Non-Small Cell Lung Carcinoma
	2.25694E-4	Malignant neoplasm of liver
	2.25694E-4	Primary malignant neoplasm of gastrointestinal tract
	0.005396863	Ankylosing spondylitis
	0.004163836	Angina Pectoris, Variant
	0.017983593	Endometrial Carcinoma
	0.022843968	Secondary malignant neoplasm of kidney
	0.017983593	Metrorrhagia
	0.007450038	Atrophic Vaginitis
	0.017983593	Secondary physiologic amenorrhea
	0.021228792	Malignant neoplasm of ovary
	0.007230803	Carcinoma breast stage IV
	0.014758453	Metastasis from malignant tumor of colon
	0.008361204	Neuroblastoma
	0.011076263	Rhabdomyosarcoma
	0.008361204	Nephroblastoma
	0.006690438	Burkitt Lymphoma
	0.002193914	Primary hypogonadism
	0.002193914	Hypogonadotropic hypogonadism
	0.002193914	Hypopituitarism
	0.003352855	Familial hypercholesterolemia - homozygous
	0.014861922	Metastatic Prostate Carcinoma
	0.010197884	Acute Promyelocytic Leukemia
	0.005990867	Small cell carcinoma of lung
	0.018626486	Anaplastic astrocytoma
	0.030683913	Acute myelomonocytic leukemia
###component 16 : high scoring weight features
# positive weight on targets
	0.063457401	Tubulin beta-1 chain
	0.088456513	Microtubule-associated protein tau
	0.16330845	Microtubule-associated protein 2
	0.280214329	Microtubule-associated protein 4
	0.027402545	miR-27a
	0.019427487	miR-324
	0.283007768	miR-367
	0.03771276	miR-451
	0.280214329	miR-514
	0.0889322	miR-99b
	0.172577376	AL355149.1
	0.172577376	MBL2
	0.030261162	H19
	0.112503736	CDKN2B-AS1
	0.283007768	n335785
	0.283007768	n369241
	0.283007768	n375709
	0.283007768	n377806
	0.283007768	Unigene1654
	0.283007768	Unigene1718
	0.283007768	Unigene6644
	0.283007768	Unigene6646
# positive weight on diseases
	0.083312373	Hypertensive disease
	0.018326139	Actinic keratosis
	0.206577578	Ocular Hypertension
	0.161622273	Glaucoma, Open-Angle
	0.06553418	Cancer of Head and Neck
	0.004320752	Testicular Germ Cell Tumor
	0.001829383	Diarrhea
	0.02597057	Adenocarcinoma of pancreas
	8.65731E-4	Malignant neoplasm of lung
	8.38533E-4	melanoma
	0.317052494	Non-Small Cell Lung Carcinoma
	0.028588677	Malignant tumor of colon
	0.238808103	Malignant neoplasm of ovary
	0.307690336	Carcinoma breast stage IV
	0.387714558	Breast Carcinoma
	0.011658518	Prostatic Neoplasms
	0.021378182	Metastasis from malignant tumor of colon
	0.036239169	Superficial basal cell carcinoma
	0.08392085	Malignant neoplasm of stomach
	1.79941E-4	Malignant epithelial neoplasm of female breast
	0.003065394	Gestational Trophoblastic Neoplasms
	0.00499067	Letterer-Siwe Disease
	0.00499067	Malignant neoplasm of testis
	0.409583717	Kaposi Sarcoma
	0.576416238	Secondary malignant neoplasm of pancreas
	0.07736254	Malignant neoplasm of prostate
	8.38533E-4	liposarcoma
###component 17 : high scoring weight features
# positive weight on targets
	0.204990865	Retinal dehydrogenase 2
	0.204990865	Retinal dehydrogenase 1
	0.137406805	Retinoic acid receptor beta
	0.118666073	Retinoic acid receptor gamma
	0.105159334	Retinoic acid receptor RXR-beta
	0.112202953	Retinoic acid receptor RXR-gamma
	0.089734403	Retinoic acid receptor RXR-alpha
	0.118666073	Retinoic acid receptor alpha
	0.007873653	Tyrosinase
	0.017647312	Annexin A2
	0.017647312	Annexin A3
	0.017647312	Annexin A4
	0.017647312	Annexin A5
	0.289024031	Retinoic acid-induced protein 3
	0.289024031	Retinoic acid receptor responder protein 1
	0.289024031	Lipocalin-1
	0.289024031	Odorant-binding protein 2a
	0.289024031	Retinol-binding protein 4
	0.289024031	[Pyruvate dehydrogenase [lipoamide]] kinase isozyme 4, mitochondrial
	0.289024031	Cytochrome P450 26A1
	0.289024031	Cytochrome P450 26B1
	0.289024031	Cytochrome P450 26C1
	0.289024031	Hematopoietic prostaglandin D synthase
	0.023594985	Aldo-keto reductase family 1 member C1
# positive weight on diseases
	0.016086691	Vitamin Deficiency
	0.00294114	Renal Osteodystrophy
	4.76556E-4	Hypoparathyroidism
	0.026543315	Mineral deficiency
	0.056226	Vitamin A Deficiency
	0.002601058	Hypercholesterolemia
	0.167620118	Acne Vulgaris
	0.002297629	Lymphoma, T-Cell, Cutaneous
	0.004177544	Hyperlipidemia
	4.03065E-4	Arthritic pains
	9.31363E-4	Toothache
	0.027872064	Psoriasis
	0.407110181	Chloasma
	0.012558372	Choroiditis
	0.004366541	Scurfiness of scalp
	0.280795779	Acute Promyelocytic Leukemia
	0.490773802	Hyperkeratosis
	0.691565329	Senile lentigo
	0.029645596	Facial hyperpigmentation
	0.001832575	Plantar wart
	0.001832575	Greasy skin
	0.001832575	Disorder of keratinization
	0.001832575	Corns and callus
	0.005277516	Hyperparathyroidism
	0.005277516	Neonatal hypocalcemia
###component 18 : high scoring weight features
# positive weight on targets
	0.034093513	Riboflavin kinase
	0.034093513	Riboflavin synthase
	0.034093513	Flavin reductase (NADPH)
	0.039993737	Thiamin pyrophosphokinase 1
	0.044964068	Folate receptor gamma
	0.044964068	Folate receptor beta
	0.044964068	Folate receptor alpha
	0.269040718	Retinol dehydrogenase 12
	0.269040718	Short-chain dehydrogenase/reductase 3
	0.269040718	Aldehyde dehydrogenase family 1 member A3
	0.269040718	All-trans-retinol 13,14-reductase
	0.269040718	Retinol dehydrogenase 11
	0.269040718	Dehydrogenase/reductase SDR family member 4
	0.269040718	Retinol dehydrogenase 14
	0.269040718	Retinol dehydrogenase 8
	0.269040718	Lecithin retinol acyltransferase
	0.269040718	11-cis retinol dehydrogenase
	0.269040718	Retinol dehydrogenase 13
	0.154709882	Retinal dehydrogenase 2
	0.154709882	Retinal dehydrogenase 1
	0.269040718	Apolipoprotein D
	0.269040718	Prostaglandin-H2 D-isomerase
# positive weight on diseases
	0.016342978	Megaloblastic anemia due to folate deficiency
	0.003899592	Anemia, Pernicious
	0.011992536	Iron deficiency anemia
	0.2994987	Vitamin Deficiency
	0.003899592	Vitamin B 12 Deficiency
	0.450139341	Mineral deficiency
	0.008274416	Wernicke-Korsakoff Syndrome
	0.008274416	Thiamine Deficiency
	0.016342978	Breastfeeding (mother)
	0.020545183	Folic Acid Deficiency
	0.838439128	Vitamin A Deficiency
###component 19 : high scoring weight features
# positive weight on targets
	6.08E-5	Retinol dehydrogenase 12
	6.08E-5	Short-chain dehydrogenase/reductase 3
	6.08E-5	Aldehyde dehydrogenase family 1 member A3
	6.08E-5	All-trans-retinol 13,14-reductase
	6.08E-5	Retinol dehydrogenase 11
	6.08E-5	Dehydrogenase/reductase SDR family member 4
	6.08E-5	Retinol dehydrogenase 14
	6.08E-5	Retinol dehydrogenase 8
	6.08E-5	Lecithin retinol acyltransferase
	6.08E-5	11-cis retinol dehydrogenase
	6.08E-5	Retinol dehydrogenase 13
	6.08E-5	Apolipoprotein D
	6.08E-5	Prostaglandin-H2 D-isomerase
	0.013927724	DNA
	0.003530625	Penicillin-binding protein 1A
	0.010058653	Penicillin-binding protein 1B
	0.005369191	Peptidoglycan synthase FtsI
	0.00924422	D-alanyl-D-alanine carboxypeptidase DacA
	0.014684222	D-alanyl-D-alanine carboxypeptidase DacC
	0.006944548	D-alanyl-D-alanine carboxypeptidase DacB
	0.006877211	Penicillin-binding protein 3
	0.006594385	Penicillin-binding protein 2B
	0.007391689	Penicillin-binding protein 2a
	0.007391657	Penicillin-binding protein 1b
	0.014782222	D-alanyl-D-alanine endopeptidase
	0.00109299	Solute carrier family 22 member 6
	1.76079E-4	Solute carrier family 22 member 8
	5.73333E-4	Solute carrier family 22 member 11
	0.019059806	Pyruvate-flavodoxin oxidoreductase
	0.00860911	Peptidoglycan transpeptidase
	0.445881273	Oxygen-insensitive NADPH nitroreductase
	0.631053296	Anaerobic bacterial DNA
	0.631053296	Protozoal DNA
	2.82415E-4	Thioredoxin reductase 1, cytoplasmic
	2.82415E-4	RAC-alpha serine/threonine-protein kinase
	2.82415E-4	Cyclin-dependent kinase inhibitor 1
	2.82415E-4	Protein PML
	0.019055631	50S ribosomal protein L1
	0.003822544	Dipeptidase 1
	0.002469638	Penicillin-binding protein 4
	2.82415E-4	miR-133
	2.82415E-4	miR-184
	2.82415E-4	miR-196a
	2.82415E-4	miR-214
	2.82415E-4	miR-335
	2.82415E-4	miR-491
# positive weight on diseases
	0.007117576	Abdominal Abscess
	0.003082495	Peritonitis
	0.125660253	Septicemia due to Bacteroides
	0.051690629	Endometritis
	0.157598624	Giardiasis
	0.21827187	Acute amebiasis
	0.21827187	Trichomonas Infections
	0.157597867	Bacterial Vaginosis
	0.21827187	Liver Abscess, Amebic
	0.362600601	Bacteroides empyema
	0.362600601	Infection due to anaerobic bacteria
	0.362600601	Liver Abscess
	0.362600601	Tubo-ovarian abscess
	0.362600601	Brain Abscess
	0.362600601	Meningitis due to Bacteroides
###component 20 : high scoring weight features
# positive weight on targets
	9.59092E-4	Calcium signal-modulating cyclophilin ligand
	9.59092E-4	Calcineurin subunit B type 2
	9.59092E-4	Peptidyl-prolyl cis-trans isomerase A
	9.59092E-4	Peptidyl-prolyl cis-trans isomerase F, mitochondrial
	0.137684641	Prostaglandin G/H synthase 2
	0.141982071	Prostaglandin G/H synthase 1
	0.118696158	Peroxisome proliferator-activated receptor gamma
	0.012736698	Peroxisome proliferator-activated receptor delta
	0.006789803	Transient receptor potential cation channel subfamily V member 1
	0.148546312	Peroxisome proliferator-activated receptor alpha
	0.05639399	Glucocorticoid receptor
	0.004718727	Alpha-7 nicotinic cholinergic receptor subunit
	0.001841569	Sodium channel protein type 2 subunit alpha
	0.00856997	Inhibitor of nuclear factor kappa-B kinase subunit beta
	0.00223437	Carbonic anhydrase 3
	0.013295588	Proliferating cell nuclear antigen
	0.054487822	Annexin A1
	0.008714442	Prostaglandin E synthase 3
	0.006297023	Potassium voltage-gated channel subfamily KQT member 2
	0.004035162	Potassium voltage-gated channel subfamily KQT member 3
	0.45950548	Phospholipase A2, membrane associated
	0.45950548	Prostaglandin reductase 2
	0.45950548	Lactoylglutathione lyase
	0.222720617	Prostaglandin D2 receptor 2
	0.45950548	Aldo-keto reductase family 1 member C3
	0.004561328	Tubulin beta chain
	5.19576E-4	Solute carrier family 15 member 1
	0.013457851	Xanthine dehydrogenase/oxidase
	0.018916699	3-phosphoinositide-dependent protein kinase 1
	0.018916699	Cadherin-11
	0.006179916	Endothelin-1 receptor
	0.04043804	Aldose reductase
	0.027273216	Mitogen-activated protein kinase 3
	0.04043804	Aldo-keto reductase family 1 member B10
	9.59092E-4	Glutathione S-transferase A2
	0.002202631	Toll-like receptor 9
	9.59092E-4	Glutathione S-transferase
	9.59092E-4	High mobility group protein B1
	9.59092E-4	Glutathione S-transferase Mu 1
	0.002202631	Angiotensin-converting enzyme 2
	0.078202025	Peptostreptococcal albumin-binding protein
	0.001117455	Acetyl-CoA acetyltransferase, mitochondrial
	0.001117455	Thromboxane-A synthase
	0.013295588	Tumor necrosis factor-inducible gene 6 protein
	9.59092E-4	Copper
	0.009651084	Cystic fibrosis transmembrane conductance regulator
	0.037775066	Aldo-keto reductase family 1 member C1
	0.0200457	5'-AMP-activated protein kinase
	0.0200457	Cellular tumor antigen p53
	0.0200457	78 kDa glucose-regulated protein
	0.0200457	Ribosomal protein S6 kinase alpha-3
	0.0200457	NF-kappa-B inhibitor alpha
	0.013295588	Caspase-1
	0.013295588	Caspase-3
	0.0200457	Extracellular signal-regulated kinase (ERK)
	0.013459858	G1/S-specific cyclin-D1
	0.0200457	Myc proto-oncogene protein
	0.0200457	Cyclin A
	9.59092E-4	Ras-related C3 botulinum toxin substrate 1
	9.59092E-4	Peroxiredoxin-5, mitochondrial
	0.011017042	C-X-C chemokine receptor type 1
	0.017082074	Nitric oxide synthase, inducible
	0.00719133	Apoptosis regulator Bcl-2
	0.02177413	Thrombomodulin
	0.02177413	Fatty acid-binding protein, intestinal
	0.02177413	Platelet glycoprotein Ib alpha chain
	0.02177413	Protein S100-A7
	0.008464359	Tissue-type plasminogen activator
	6.90697E-4	Dihydroorotate dehydrogenase (quinone), mitochondrial
	9.59092E-4	Protein-tyrosine kinase 2-beta
	0.033595671	Nuclear receptor subfamily 0 group B member 1
	9.59092E-4	Tyrosine-protein kinase JAK3
	9.59092E-4	Non-receptor tyrosine-protein kinase TYK2
	7.99108E-4	let-7a
	0.006541587	miR-141
	0.003076928	miR-146a
	0.01903113	miR-148a
	0.00400609	miR-149
	0.002033398	miR-181b
	0.008792241	miR-195
	0.005791791	miR-26b
	0.009961374	miR-27a
	0.005638245	miR-27b
	0.006541587	miR-29c
	0.005655502	miR-324
	0.013923222	miR-451
	0.005695048	miR-638
	0.003998383	miR-663
	0.004006862	miR-98
	0.025706514	GAS5
	0.022269363	MEG3
	9.58158E-4	LincRNA-p21
# positive weight on diseases
	0.128436231	Rheumatoid Arthritis
	0.15902451	Degenerative polyarthritis
	0.032358636	Pain
	0.027386081	Headache Disorders
	0.006944732	Back Pain
	0.024265646	Arthralgia
	0.00465554	Influenza-like symptoms
	0.01715429	Sinus headache
	0.030179692	Dysmenorrhea
	2.99443E-4	Migraine Disorders
	0.001973378	Ulcerative Colitis
	0.008164311	Myocardial Infarction
	0.002530826	Acute postoperative pain
	0.020628732	Arthritic pains
	0.022404153	Fever
	0.03878881	Toothache
	0.158458055	Tenosynovitis
	0.16591545	Bursitis
	0.439767542	shoulder bursitis
	0.15176238	Ankylosing spondylitis
	0.439767542	Patent ductus arteriosus
	0.439767542	Shoulder tendinitis
	0.155446759	Synovitis
	0.167842699	Tendinitis
	0.224228923	Gout
	0.439767542	Rheumatism
	0.010676083	Arthritis, Gouty
	0.001801749	Congenital atresia of pulmonary valve
	0.001801749	Tricuspid Atresia
	0.001801749	Aortic coarctation
	0.001801749	Tetralogy of Fallot
	0.007364138	Myalgia
###component 21 : high scoring weight features
# positive weight on targets
	0.113205618	Serine/threonine-protein kinase B-raf
	0.113205618	RAF proto-oncogene serine/threonine-protein kinase
	0.078039276	Vascular endothelial growth factor receptor 3
	0.063855567	Vascular endothelial growth factor receptor 2
	0.100214515	Receptor-type tyrosine-protein kinase FLT3
	0.030342039	Platelet-derived growth factor receptor beta
	3.12528E-4	Mast/stem cell growth factor receptor Kit
	0.039788049	Fibroblast growth factor receptor 1
	0.119971518	Proto-oncogene tyrosine-protein kinase receptor Ret
	0.078039276	Vascular endothelial growth factor receptor 1
	0.324094656	miR-1260
	0.324094656	miR-1274a
	0.324094656	miR-1274b
	0.324094656	miR-1290
	0.104987569	miR-1291
	0.06392561	miR-193a
	0.062102941	miR-194
	0.181367364	miR-219
	0.041692191	miR-222
	0.065977359	miR-30a
	0.324094656	miR-522
	0.324094656	miR-548b
	0.169443177	miR-548c
	0.064888107	miR-629
	0.324094656	miR-664
	0.324094656	TUC338
# positive weight on diseases
	7.35E-5	Cerebrovascular accident
	0.00256363	Hyperlipoproteinemia Type III
	0.001078316	Arteriosclerosis
	0.001552479	Multiple Myeloma
	8.56E-5	Malignant lymphoma, lymphocytic, intermediate differentiation, diffuse
	6.18149E-4	Influenza
	1.40648E-4	Lymphoma, T-Cell, Cutaneous
	5.26467E-4	Gonorrhea of pharynx
	4.15737E-4	Diffuse Large B-Cell Lymphoma
	0.018375667	Glioblastoma multiforme of brain
	0.001057806	Malignant neoplasm of thyroid
	6.18149E-4	Adenocarcinoma of pancreas
	0.001245934	Malignant neoplasm of stomach stage IV
	8.62445E-4	Malignant neoplasm of lung
	0.010546041	Myeloid Leukemia, Chronic
	0.012941203	Non-Small Cell Lung Carcinoma
	0.001733277	Angina Pectoris, Variant
	0.005445484	Leukemia, Myelocytic, Acute
	0.301904455	Renal Cell Carcinoma
	0.769343009	Liver carcinoma
	0.551178538	Malignant epithelial neoplasm of thyroid
	0.002774462	Malignant neoplasm of ovary
	0.003649374	Carcinoma breast stage IV
	0.003405589	Breast Carcinoma
	0.027718037	Metastasis from malignant tumor of colon
	0.001057316	Neuroblastoma
	0.001057316	Nephroblastoma
	9.38518E-4	Burkitt Lymphoma
	3.36662E-4	Malignant epithelial neoplasm of female breast
	0.001245605	Osteosarcoma of bone
	0.004584469	Kaposi Sarcoma
	0.015206515	Philadelphia chromosome-positive acute lymphoblastic leukemia
	0.055638215	Gastrointestinal Stromal Tumors
	0.005540411	Primary hypogonadism
	0.005540411	Hypogonadotropic hypogonadism
	0.001634997	Cryptorchidism
	0.001634997	Klinefelter Syndrome
	7.77188E-4	Delayed Puberty
	7.77188E-4	Testicular hypogonadism
	7.77188E-4	Deficiency of testosterone biosynthesis
	0.005540411	Hypopituitarism
	0.001078316	Familial hypercholesterolemia - homozygous
	0.006326372	Metastatic Prostate Carcinoma
	0.004242065	Acute Promyelocytic Leukemia
	0.00301485	Secondary malignant neoplasm of pancreas
	0.002759401	Small cell carcinoma of lung
	0.011994242	Malignant melanoma, metastatic
	0.027370103	Anaplastic astrocytoma
	0.001353815	AIDS with Kaposi's sarcoma
	0.001847852	Disseminated Intravascular Coagulation
	0.001847852	Peripheral arterial embolism
	0.016842044	Acute myelomonocytic leukemia
	0.005344956	Multiple Sclerosis, Relapsing-Remitting
	0.018892804	Sarcoma
	0.014187437	Medullary carcinoma of thyroid
	0.031272193	Follicular thyroid carcinoma
	0.031272193	Papillary thyroid carcinoma
	0.03404723	Hamman-Rich syndrome
###component 22 : high scoring weight features
# positive weight on targets
	0.332942305	Dopamine D2 receptor
	0.245809819	5-hydroxytryptamine receptor 2C
	0.072538553	Alpha-1A adrenergic receptor
	0.012523912	Alpha-1B adrenergic receptor
	0.058584647	Histamine H1 receptor
	0.09697379	5-hydroxytryptamine receptor 1D
	0.150239431	5-hydroxytryptamine receptor 1A
	0.355672887	Dopamine D1 receptor
	0.243367873	Dopamine D5 receptor
	0.303667693	5-hydroxytryptamine receptor 2A
	0.272259022	Dopamine D3 receptor
	0.237797515	Dopamine D4 receptor
	0.246386426	5-hydroxytryptamine receptor 1E
	0.310052335	5-hydroxytryptamine receptor 6
	0.247751195	5-hydroxytryptamine receptor 7
	0.098316665	Alpha-2B adrenergic receptor
	0.172926568	Alpha-2C adrenergic receptor
	0.290506594	5-hydroxytryptamine receptor 5A
	0.002207048	5-hydroxytryptamine receptor 1
	0.111197097	D(2L) dopamine receptor
	0.111197097	miR-365
	0.111197097	miR-520c
# positive weight on diseases
	0.069887238	Acromegaly
	0.065722549	Parkinson Disease
	0.021797149	Parkinson Disease, Postencephalitic
	0.130674153	Psychotic Disorders
	0.002639632	Major Depressive Disorder
	0.058941264	Depressive disorder
	0.306806181	Bipolar disorder in remission
	0.525123158	Schizophrenia
	0.399732306	Mixed bipolar I disorder
	0.444608565	Bipolar affective disorder, current episode manic
	0.156018697	Hyperprolactinemia
	0.143167183	Depression, Bipolar
	0.095680815	Treatment-resistant schizophrenia
	0.293102572	Bipolar Disorder
	0.019192561	Nausea and vomiting
	0.060859258	Intractable hiccups
	0.026018494	Acute intermittent porphyria
	0.060859258	Disruptive Behavior Disorder
	0.054612434	Chronic schizophrenia
	0.030452965	Gilles de la Tourette syndrome
	0.016135027	Amenorrhea
	0.294402659	Autistic Disorder
	0.056732544	Schizoaffective Disorder
###component 23 : high scoring weight features
# positive weight on targets
	0.384284713	Methionine synthase
	0.384284713	Methylmalonyl-CoA mutase, mitochondrial
	0.283585273	Methionine synthase reductase
	0.384284713	Methylmalonic aciduria type A protein, mitochondrial
	0.384284713	Methylmalonic aciduria and homocystinuria type C protein
	0.283585273	Methylenetetrahydrofolate reductase
	0.174161859	Thiamin pyrophosphokinase 1
	0.080212522	Folate receptor gamma
	0.080212522	Folate receptor beta
	0.080212522	Folate receptor alpha
	0.199285835	Transcobalamin-1
	0.199285835	Protein amnionless
	0.199285835	Cubilin
	0.030273501	Serotransferrin
	0.031130941	DNA polymerase beta
	0.086006986	Transferrin receptor protein 1
	0.086006986	Egl nine homolog 1
	0.030131784	Histone deacetylase 8
	0.086006986	Alpha-hemoglobin-stabilizing protein
	0.101550142	Hemoglobin subunit alpha
	0.086006986	Frataxin, mitochondrial
	0.086006986	Ferritin heavy chain
	0.086006986	Flap endonuclease 1
	0.086006986	Endonuclease 8-like 1
	0.086006986	Endonuclease 8-like 2
	0.086006986	Ceruloplasmin
# positive weight on diseases
	0.418138502	Megaloblastic anemia due to folate deficiency
	0.524893677	Anemia, Pernicious
	0.331225811	Iron deficiency anemia
	0.169162751	Vitamin Deficiency
	0.524893677	Vitamin B 12 Deficiency
	0.041051317	Mineral deficiency
	0.042399379	Wernicke-Korsakoff Syndrome
	0.042399379	Thiamine Deficiency
	0.032325024	Breastfeeding (mother)
	0.040689452	Folic Acid Deficiency
	0.307120898	Toxic effect of cyanide
	8.77531E-4	Meningeal Leukemia
	0.002984107	Metastatic Malignant Neoplasm to the Leptomeninges
	0.177726035	Anemia of prematurity
###component 24 : high scoring weight features
# positive weight on targets
	0.137008346	Neuronal acetylcholine receptor subunit alpha-7
	0.100465224	Nuclear receptor subfamily 1 group I member 2
	0.188522927	Neuronal acetylcholine receptor subunit alpha-4
	0.132470008	GABA(A) Receptor
	0.263696955	Sodium channel protein type 2 subunit alpha
	0.031124358	NMDA receptor
	0.037843455	Glutamate receptor 1
	0.214940218	Glutamate receptor 2
	0.214940218	Glutamate receptor ionotropic, kainate 2
	0.148505044	Gamma-aminobutyric acid receptor subunit alpha-1
	0.115718657	Gamma-aminobutyric acid receptor subunit alpha-2
	0.106135478	Gamma-aminobutyric acid receptor subunit alpha-3
	0.145603285	Gamma-aminobutyric acid receptor subunit alpha-4
	0.113501225	Gamma-aminobutyric acid receptor subunit alpha-5
	0.145603285	Gamma-aminobutyric acid receptor subunit alpha-6
	0.047079787	Sodium channel protein type 5 subunit alpha
	0.148042288	Sodium channel protein type 1 subunit alpha
	0.421549172	Sodium channel subunit beta-1
	0.421549172	Sodium channel protein type 3 subunit alpha
	0.263696955	Voltage-dependent L-type calcium channel
	0.421549172	Sodium channel protein type 8 subunit alpha
	0.122580258	Voltage-gated sodium channel alpha subunit
	5.98278E-4	Kainate receptors
	5.98278E-4	Voltage-dependent R-type calcium channel
	0.070396764	Voltage-dependent R-type calcium channel subunit alpha-1E (CACNA1E)
	0.070396764	Acetylcholine receptor subunit alpha
# positive weight on diseases
	0.092692496	Sleeplessness
	0.209933839	Lennox-Gastaut syndrome
	0.320204139	Status Epilepticus
	0.141088623	Severe anxiety (panic)
	0.206379269	Bipolar disorder in remission
	0.17287356	Epilepsy characterized by intractable complex partial seizures
	0.337795323	Epilepsy
	0.521313863	Motor cortex epilepsy
	0.305358468	Epilepsies, Partial
	0.344349524	Tonic - clonic seizures
	0.317294822	Tonic-Clonic Epilepsy
	0.216242329	Simple Partial Seizures
	0.045158339	Pseudotumor Cerebri
	0.051241035	apprehension
	0.051241035	Tension
###component 25 : high scoring weight features
# positive weight on targets
	0.005309271	Nuclear receptor subfamily 1 group I member 2
	2.83106E-4	Sodium-dependent serotonin transporter
	0.13014316	Glucocorticoid receptor
	0.018153945	Synaptic vesicular amine transporter
	0.004233066	Sodium-dependent dopamine transporter
	0.049572522	Beta-1 adrenergic receptor
	0.049663849	Beta-2 adrenergic receptor
	0.003173042	Dopamine D1 receptor
	0.011265795	Dopamine D5 receptor
	0.003421328	Dopamine D3 receptor
	0.006294755	Dopamine D4 receptor
	0.004155654	5-hydroxytryptamine receptor 7
	0.014099257	D(1) dopamine receptor
	0.038310136	Phosphate
	0.110044305	Annexin A1
	0.007862827	5-hydroxytryptamine receptor 3A
	0.099920643	Beta-3 adrenergic receptor
	0.004726629	Cytosolic phospholipase A2
	0.004782891	Annexin A2
	0.004782891	Annexin A3
	0.004782891	Annexin A4
	0.004782891	Annexin A5
	0.019319824	Protein S100-A13
	0.048205242	Dopamine beta-hydroxylase
	0.070726962	5-hydroxytryptamine receptor 3B
	0.321289568	Superoxide dismutase [Cu-Zn]
	0.051194741	Nitric oxide synthase, inducible
	0.002841468	Smoothened homolog
	0.266896715	Mitogen-activated protein kinase 1
	0.381732522	Phosphatidylinositol 3-kinase regulatory subunit alpha
	0.381732522	Phosphatidylinositol 3-kinase regulatory subunit beta
	0.381732522	Phosphatidylinositol 3-kinase regulatory subunit gamma
	0.381732522	CAMP phosphodiesterase
	0.093113914	Nuclear receptor subfamily 0 group B member 1
	0.022158954	let-7a
	0.033968126	miR-146a
	0.034785078	miR-148a
	0.013853335	miR-21
	0.034599899	miR-27a
	0.025355739	miR-27b
	0.024229166	miR-324
	0.044295258	miR-451
	0.234773371	GAS5
	0.337252213	MEG3
# positive weight on diseases
	0.014571927	Chronic small plaque psoriasis
	0.058266294	Common Cold
	0.006508678	Asthma
	0.012498646	Pruritus Ani
	0.017504596	Granuloma Annulare
	0.014151003	Exanthema
	0.017504596	Pruritus of genital organs
	0.009745789	Lymphoma, T-Cell, Cutaneous
	0.014777107	Lupus Erythematosus, Discoid
	0.015140701	Lichen Simplex Chronicus
	0.018765972	Contact Dermatitis
	0.017676946	Scalp psoriasis
	0.011714639	Seborrheic dermatitis
	0.018799868	Dermatitis, Atopic
	0.022239907	Dermatitis Herpetiformis
	0.008755596	Iritis
	0.008755596	Punctate keratopathy
	0.009204884	Iridocyclitis
	0.005997708	Uveitis
	0.008755596	Corneal Ulcer
	0.008755596	Cyclitis
	0.317595641	Cardiac Arrest
	0.010420417	Hodgkin Disease
	0.012825126	Diffuse Large B-Cell Lymphoma
	0.014335801	Lymphoma, Non-Hodgkin
	0.017922215	Lymphoma, Follicular
	0.01174392	Acute lymphocytic leukemia
	0.019889944	Tenosynovitis
	0.011082892	Bursitis
	0.007252144	Ankylosing spondylitis
	0.022239907	Humoral hypercalcemia of malignancy (disorder)
	0.01824294	Angioedema
	0.018112262	Arthritis, Gouty
	0.026357606	Transplanted organ rejection
	0.023001036	Disorder of eye
	0.028932388	Nephrotic Syndrome
	0.02314053	Lupus Erythematosus, Systemic
	0.028932388	Sarcoidosis
	0.028932388	Inflammatory Bowel Diseases
	0.023001036	Cerebral Edema
	0.028932388	Serum Sickness
	0.028932388	Erythema Multiforme
	0.027612034	Dermatologic disorders
	0.029276287	Crohn Disease
	0.028932388	Adrenal cortical hypofunction
	0.028932388	Acquired thrombocytopenia
	0.028932388	Exfoliative dermatitis
	0.028932388	Laryngeal Edema
	0.028932388	Cooley's anemia
	0.02448504	Pemphigus
	0.017154588	Mycosis Fungoides
	0.022239907	Multiple Sclerosis
	0.028932388	Simple Pulmonary Eosinophilia
	0.027612034	Epicondylitis
	0.028456997	Trichinellosis
	0.028932388	Autoimmune hemolytic anemia
	0.023001036	Addisonian crisis
	0.020850803	Tuberculosis, Miliary
	0.028214369	Addison Disease
	0.018680342	Arthritis, Psoriatic
	0.028932388	Rheumatic Heart Disease
	0.02629537	Anemia, Diamond-Blackfan
	0.018666762	Psoriasis
	0.028932388	Berylliosis
	0.028214369	Adrenogenital disorder
	0.028932388	Musculoskeletal Diseases
	0.028932388	Thyroiditis
	0.006993348	Malignant otitis externa due to Pseudomonas aeruginosa
	0.003544649	Keratitis
	0.019551732	Exacerbation of asthma
	0.456768311	Low Cardiac Output Syndrome
	0.572687705	Atrioventricular Block
	0.572687705	Hypovolemic Shock
###component 26 : high scoring weight features
# positive weight on targets
	0.003235588	P2Y purinoceptor 12
	0.008009819	Vitamin K epoxide reductase complex subunit 1
	0.206718644	Fibroblast growth factor 2
	0.159802708	Fibroblast growth factor receptor 1
	0.018190986	Integrin beta-3
	0.206702628	Fibroblast growth factor 1
	0.297429543	Fibroblast growth factor 4
	0.033093493	Integrin alpha-IIb
	0.160176817	Fibroblast growth factor receptor 2
	0.27072379	Antithrombin-III
	0.190756328	Coagulation factor X
	0.383063311	P-selectin
	0.230909531	Fibroblast growth factor receptor 4
	0.383063311	Fibroblast growth factor 19
	0.383063311	Platelet factor 4
	0.383063311	Hepatocyte growth factor
	7.35E-5	Fibroblast growth factor receptor 3
	0.034819611	Heparin cofactor 2
	0.033093493	HIF1A-AS1
# positive weight on diseases
	0.011855661	Myeloid Leukemia, Chronic
	0.003976909	Renal Cell Carcinoma
	0.005740599	Haemophilus influenzae type b infection
	0.005740599	Arthritis, Bacterial
	0.020732142	Philadelphia chromosome-positive acute lymphoblastic leukemia
	0.001138973	Gastrointestinal Stromal Tumors
	0.353064363	Deep Vein Thrombosis
	0.087548067	Bladder pain
	0.087548067	Interstitial Cystitis
	0.348462249	Non-Q wave myocardial infarction
	0.008955967	Pulmonary lymphangioleiomyomatosis
	0.596080926	Disseminated Intravascular Coagulation
	0.596080926	Peripheral arterial embolism
	0.008828922	Sarcoma
	0.002583727	Arterial embolus and thrombosis
	0.044311718	Pulmonary Embolism
	0.002583727	Embolism
	0.049017291	Follicular thyroid carcinoma
	0.049017291	Papillary thyroid carcinoma
	0.015589479	Hamman-Rich syndrome
	0.002583727	Jaundice, Obstructive
###component 27 : high scoring weight features
# positive weight on targets
	0.005694498	Folate receptor gamma
	0.005694498	Folate receptor beta
	0.005694498	Folate receptor alpha
	0.164689934	Serotransferrin
	0.182684445	DNA polymerase beta
	0.275420848	Transferrin receptor protein 1
	0.275420848	Egl nine homolog 1
	0.160986937	Histone deacetylase 8
	0.275420848	Alpha-hemoglobin-stabilizing protein
	0.378636008	Hemoglobin subunit alpha
	0.275420848	Frataxin, mitochondrial
	0.275420848	Ferritin heavy chain
	0.275420848	Flap endonuclease 1
	0.275420848	Endonuclease 8-like 1
	0.275420848	Endonuclease 8-like 2
	0.275420848	Ceruloplasmin
	0.189412147	Ferritin light chain
	0.189412147	Hemoglobin subunit beta
# positive weight on diseases
	0.430865179	Megaloblastic anemia due to folate deficiency
	0.417287507	Iron deficiency anemia
	0.002853517	Vitamin A Deficiency
	0.001250658	Lymphoma, T-Cell, Cutaneous
	0.016573933	Testicular Germ Cell Tumor
	0.004918817	Acute lymphocytic leukemia
	0.011231042	Leukemia, Myelocytic, Acute
	0.005804537	Malignant neoplasm of ovary
	0.024792454	Meningeal Leukemia
	0.012588351	Acute Promyelocytic Leukemia
	0.035926691	Metastatic Malignant Neoplasm to the Leptomeninges
	0.745877365	Anemia of prematurity
###component 28 : high scoring weight features
# positive weight on targets
	0.187897363	Histone deacetylase 2
	0.011459516	Glucocorticoid receptor
	0.039273581	Beta-1 adrenergic receptor
	0.289436693	Adenosine receptor A1
	0.056999042	Beta-2 adrenergic receptor
	0.223475816	cAMP-specific 3',5'-cyclic phosphodiesterase 4B
	0.200531034	Adenosine receptor A2a
	0.182389983	Adenosine receptor A2b
	0.182389983	Adenosine receptor A3
	0.111136967	cGMP-specific 3',5'-cyclic phosphodiesterase
	0.017245967	Chromaffin granule amine transporter
	0.24031523	cGMP-inhibited 3',5'-cyclic phosphodiesterase A
	0.249139761	cAMP-specific 3',5'-cyclic phosphodiesterase 4A
	0.322972618	Copine-1
	0.322972618	Minor histocompatibility antigen H13
	0.322972618	Nodal modulator 1
	0.182611484	Poly [ADP-ribose] polymerase 1
	0.322972618	Protein RIC-3
	0.322972618	Tubulin monoglycylase TTLL3
	0.004064183	Annexin A1
	0.009144262	Phenylalanine-4-hydroxylase
	0.034036025	Beta-3 adrenergic receptor
	0.123852798	cAMP-specific 3',5'-cyclic phosphodiesterase 4C
	0.123852798	cAMP-specific 3',5'-cyclic phosphodiesterase 4D
# positive weight on diseases
	0.15638422	Asthma
	0.010081238	Pellagra
	0.001452404	Lennox-Gastaut syndrome
	0.008474518	Atrial Fibrillation
	0.007594692	Vascular Headaches
	0.006527318	Cluster Headache
	0.002471403	Muscle Spasticity
	0.002194446	Dysmenorrhea
	0.005477783	Tension Headache
	0.015782289	Apnea in the newborn
	0.019659891	Pulmonary arterial hypertension
	0.009276785	Erectile dysfunction
	0.007949435	Decompensated cardiac failure
	0.001703691	Hypoalphalipoproteinemias
	5.33948E-4	Postherpetic neuralgia
	0.003634746	Bipolar disorder in remission
	0.003286295	Epilepsy characterized by intractable complex partial seizures
	0.001093735	Epilepsy
	0.010080894	Tonic - clonic seizures
	0.002402805	Simple Partial Seizures
	0.145110204	Bronchitis
	0.015060311	Thrombocythemia, Essential
	5.33948E-4	Restless Legs Syndrome
	0.40399875	Lung diseases
	0.242334657	Status Asthmaticus
	0.47961331	Asthma night-time symptoms
	0.226646536	Pulmonary Emphysema
	0.47961331	Asthma-chronic obstructive pulmonary disease overlap syndrome
	0.373421381	Bronchial Spasm
	0.252959287	Asthma attack
	0.003866255	Cerebral Ischemia
	0.031233971	Paroxysmal supraventricular tachycardia
	0.003811438	Congestive heart failure
	0.047696097	Pulmonary Cystic Fibrosis
	0.059440279	Bronchitis, Chronic
	0.024028186	Peripheral Vascular Diseases
	0.03132852	Platelet aggregation inhibition
	0.015060311	Intermittent Claudication
	0.081294437	Severe chronic obstructive pulmonary disease
	0.018814341	Malignant tumor of peritoneum
	0.018814341	Epithelial tumor of ovary
###component 29 : high scoring weight features
# positive weight on targets
	0.211271091	DNA topoisomerase 4 subunit A
	0.19611585	DNA gyrase subunit A
	0.071574943	DNA topoisomerase 2-alpha
	0.037742909	Penicillin binding protein 2a
	0.488206357	Penicillin-binding protein 1A
	0.265485156	Penicillin-binding protein 1B
	0.237240076	Peptidoglycan synthase FtsI
	0.107040186	D-alanyl-D-alanine carboxypeptidase DacA
	0.169953773	D-alanyl-D-alanine carboxypeptidase DacC
	0.233362077	Penicillin-binding protein 2
	0.086688851	D-alanyl-D-alanine carboxypeptidase DacB
	0.400331705	Penicillin-binding protein 3
	0.286471757	Penicillin-binding protein 2B
	0.255913644	Penicillin-binding protein 2a
	0.250536229	Penicillin-binding protein 1b
	0.093362392	Beta-lactamase
	0.080872415	Solute carrier family 15 member 1
	0.060433086	Solute carrier family 15 member 2
	0.174752349	D-alanyl-D-alanine endopeptidase
	0.020312629	30S ribosomal protein S12
	0.013218132	Solute carrier family 22 member 6
	0.055842898	Peptidoglycan transpeptidase
	0.086630893	DNA topoisomerase 4 subunit B
	0.073908331	Multidrug resistance protein MdtK
	0.073908331	Gyrase A
	0.01965014	Dipeptidase 1
	0.011096458	Elongation factor G
	0.011096458	Chloramphenicol acetyltransferase
	0.011096458	Chloramphenicol acetyltransferase 3
# positive weight on diseases
	0.106809525	Pneumonia, Bacterial
	0.460877928	Staphylococcus aureus infection
	0.389725465	Infection of skin AND/OR subcutaneous tissue
	0.278272497	Intraabdominal Infections
	0.04837234	Bacterial sepsis
	0.231134657	Infection of bone
	0.071960938	Arthropathy associated with infection
	0.442433471	Haemophilus influenzae pneumonia
	0.241992833	Bacterial infection due to Klebsiella pneumoniae
	0.229437231	Staphylococcal Pneumonia
	0.009188365	Escherichia coli urinary tract infection
	0.1960506	Pneumonia due to Escherichia coli
	0.279739112	Lower respiratory tract infection
	0.236471479	Proteus urinary tract infection
	0.064028674	Klebsiella cystitis
	0.046671547	Osteomyelitis due to Staphylococcus aureus
###component 30 : high scoring weight features
# positive weight on targets
	0.009488793	Gonadotropin-releasing hormone receptor
	0.021561284	Lutropin-choriogonadotropic hormone receptor
	0.008469571	Sex hormone-binding globulin
	0.041280062	Glucocorticoid receptor
	0.004539204	Cytochrome P450 19A1
	0.01200336	Alpha-1-acid glycoprotein 1
	0.185911966	Estrogen receptor alpha
	0.015514646	Estrogen receptor beta
	9.42816E-4	Plasminogen
	0.017257122	Progesterone receptor
	0.005071853	3-oxo-5-alpha-steroid 4-dehydrogenase 1
	0.229336809	Androgen receptor
	0.168902176	Mineralocorticoid receptor
	0.009382663	Steroid 17-alpha-hydroxylase/17,20 lyase
	0.01200336	P-glycoprotein 1
	8.82905E-4	Putative gonadotropin-releasing hormone II receptor
	9.14765E-4	Serotonin Receptors
	0.01049874	G-protein coupled estrogen receptor 1
	0.01049874	ATP synthase subunit a
	0.01049874	Beclin-1
	0.006715871	Serine/threonine-protein kinase mTOR
	0.21976197	Corticosteroid 11-beta-dehydrogenase isozyme 2
	9.42816E-4	C-C motif chemokine 2
	8.6262E-4	let-7d
	2.46E-5	let-7f
	2.46E-5	let-7g
	9.60819E-4	miR-1
	0.00715252	miR-100
	0.009382663	miR-101
	2.46E-5	miR-10a
	0.014979253	miR-10b
	0.53402811	miR-1181
	0.021352877	miR-1229
	0.005980207	miR-125b
	0.007638112	miR-128
	0.006743599	miR-130a
	0.013491655	miR-130b
	0.276949817	miR-134
	0.322977951	miR-135a
	2.46E-5	miR-140
	0.010193809	miR-141
	0.01200336	miR-142
	8.3086E-4	miR-144
	0.017226174	miR-146b
	0.008223225	miR-148a
	0.008302168	miR-149
	0.010476907	miR-17
	2.46E-5	miR-181d
	2.46E-5	miR-183
	2.57918E-4	miR-191
	0.376298559	miR-1915
	0.013242265	miR-193b
	2.46E-5	miR-19a
	0.006743599	miR-19b
	0.014637823	miR-200a
	0.006514395	miR-200b
	0.018038648	miR-203
	0.006743599	miR-20a
	2.46E-5	miR-20b
	0.003358731	miR-21
	0.008518375	miR-210
	0.013907659	miR-212
	8.3086E-4	miR-218
	2.46E-5	miR-22
	0.003885767	miR-23a
	0.010642109	miR-23b
	0.005393795	miR-27b
	0.31110127	miR-29a
	0.008256549	miR-29b
	0.009382663	miR-29c
	0.021352877	miR-301a
	0.011366091	miR-30b
	0.010890365	miR-30c
	0.01200336	miR-30e
	0.01816241	miR-32
	0.003043579	miR-324
	9.60819E-4	miR-363
	0.006697742	miR-371
	0.006853241	miR-412
	0.014637823	miR-429
	0.007530503	miR-487b
	0.006922826	miR-513a
	0.007064311	miR-542
	0.013491655	miR-601
	0.264135468	miR-629
	0.005969471	miR-638
	0.224908173	miR-663
	0.014979253	miR-7
	0.021561284	miR-7c
	0.021561284	miR-887
	0.010404622	miR-9
	2.46E-5	miR-96
	0.008247099	miR-99a
# positive weight on diseases
	0.062082887	Endometriosis
	0.229443613	Hormone receptor positive malignant neoplasm of breast
	0.155342778	Hot flushes
	0.002756176	Diarrhea
	0.011883552	Endometrial Carcinoma
	0.022602448	Secondary malignant neoplasm of kidney
	0.019342897	Metrorrhagia
	0.030744401	Atrophic Vaginitis
	0.019342897	Secondary physiologic amenorrhea
	0.429445143	Primary hypogonadism
	0.429445143	Hypogonadotropic hypogonadism
	0.286979755	Cryptorchidism
	0.286979755	Klinefelter Syndrome
	0.253832915	Delayed Puberty
	0.253832915	Testicular hypogonadism
	0.253832915	Deficiency of testosterone biosynthesis
	0.429445143	Hypopituitarism
	0.014270493	Metastatic Prostate Carcinoma
	0.001281861	Atrophy of vulva
	0.014644661	Anaplastic astrocytoma
	0.035655384	Acute myelomonocytic leukemia
	0.044989465	Noonan Syndrome
	0.044989465	Generalized Myotonia of Thomsen
###component 31 : high scoring weight features
# positive weight on targets
	0.00375214	Succinate-semialdehyde dehydrogenase, mitochondrial
	0.004290146	Voltage-dependent calcium channel
	5.97E-6	GABA(A) Receptor Benzodiazepine Binding Site
	7.15797E-4	Beta-1 adrenergic receptor
	6.57946E-4	Beta-2 adrenergic receptor
	0.022752534	Solute carrier family 12 member 1
	0.009590852	Solute carrier family 12 member 2
	0.002130677	Sodium channel protein
	0.187631429	Carbonic anhydrase 2
	0.251448477	Carbonic anhydrase 4
	0.193549695	Carbonic anhydrase 1
	0.262662585	Carbonic anhydrase 3
	0.008142788	Prostaglandin F2-alpha receptor
	0.00727432	Short/branched chain specific acyl-CoA dehydrogenase, mitochondrial
	0.00727432	Histone deacetylase 9
	0.00727432	2-oxoglutarate dehydrogenase, mitochondrial
	0.010624193	Voltage-dependent T-type calcium channel subunit alpha-1G
	0.006203471	Calcium-activated potassium channel subunit alpha-1
	0.00150907	Glutathione S-transferase P
	7.58279E-4	Lysozyme
	0.001128322	Voltage-dependent T-type calcium channel subunit alpha-1I
	0.012885105	Amiloride-sensitive sodium channel subunit gamma
	0.012885105	Amiloride-sensitive sodium channel subunit alpha
	0.012885105	Amiloride-sensitive sodium channel subunit beta
	0.012885105	Amiloride-sensitive sodium channel subunit delta
	0.003092941	Sodium/potassium-transporting ATPase subunit alpha-1
	0.00150907	Steroid 17-alpha-hydroxylase/17,20 lyase
	0.008034855	Cytochrome P450 11B2, mitochondrial
	0.008034855	3-oxo-5-alpha-steroid 4-dehydrogenase
	0.008940841	Solute carrier family 12 member 3
	0.008034855	Amiloride-sensitive amine oxidase [copper-containing]
	0.008034855	Acid-sensing ion channel 2
	0.008034855	Acid-sensing ion channel 1
	0.008034855	Sodium/hydrogen exchanger 1
	0.008034855	Urokinase-type plasminogen activator
	0.008034855	G-protein coupled receptor 35
[truncated: 33,334 more rows]
