# Supplementary material for: In silico drug repositioning based on integrated drug targets and canonical correlation analysis
Source: BMC Med Genomics. 2022 Mar 6;15:48. doi: 10.1186/s12920-022-01203-1 (PMC8898485; doi:10.1186/s12920-022-01203-1)
Supplement: Supplementary file 6 — Additional file 6. The top 50 predicted indications for the 789 drugs. [file 12920_2022_1203_MOESM6_ESM.xlsx]

## Sheet: Sheet1
The top 50 predicted indications for each of the 789 drugs
Drug name	top 1	top 2	top 3	top 4	top 5	top 6	top 7	top 8	top 9	top 10	top 11	top 12	top 13	top 14	top 15	top 16	top 17	top 18	top 19	top 20	top 21	top 22	top 23	top 24	top 25	top 26	top 27	top 28	top 29	top 30	top 31	top 32	top 33	top 34	top 35	top 36	top 37	top 38	top 39	top 40	top 41	top 42	top 43	top 44	top 45	top 46	top 47	top 48	top 49
bivalirudin	Hypertensive disease	Escherichia coli urinary tract infection	HIV Infections	Klebsiella cystitis	Haemophilus influenzae pneumonia	Infection of skin AND/OR subcutaneous tissue	Staphylococcus aureus infection	Bacterial infection due to Klebsiella pneumoniae	Infection of bone	Acute gonococcal cervicitis	Acne Vulgaris	Pneumonia, Bacterial	Staphylococcal Pneumonia	Allergic rhinitis (disorder)	Proteus urinary tract infection	Rheumatoid Arthritis	Intraabdominal Infections	Acute gonococcal urethritis	Escherichia coli Infections	Urinary tract infection	Chronic heart failure	Rhinoscleroma	Pneumonia due to Escherichia coli	Acute exacerbation of chronic bronchitis	Jaundice, Obstructive	Tinea Pedis	Gonorrhea of rectum	Vitamin Deficiency	Enterobacter pneumonia	Chronic small plaque psoriasis	Exanthema	Acute gonococcal endometritis	Streptococcal pneumonia	Chemotherapy-induced nausea and vomiting	Infective otitis media	Lower respiratory tract infection	Pruritus Ani	Bacterial urinary infection	Osteomyelitis due to Staphylococcus aureus	Enterobacteriaceae Infections	Bronchitis	Pulmonary arterial hypertension	Streptococcal tonsillitis	Seborrheic dermatitis	Diabetes Mellitus, Non-Insulin-Dependent	Contact Dermatitis	Accidental poisoning by lead and its compounds and fumes	URINARY TRACT INFECTION ENTEROCOCCUS	Bacterial conjunctivitis
cetrorelix	Endometriosis	Breast Fibrocystic Disease	Precocious Puberty	Hypertensive disease	Osteoporosis, Postmenopausal	Escherichia coli urinary tract infection	Amenorrhea	Haemophilus influenzae pneumonia	Acne Vulgaris	Klebsiella cystitis	Female hypogonadism syndrome	HIV Infections	Bacterial infection due to Klebsiella pneumoniae	Infection of bone	Hormone receptor positive malignant neoplasm of breast	Allergic rhinitis (disorder)	Pneumonia, Bacterial	Staphylococcal Pneumonia	Escherichia coli Infections	Ischemic priapism	Chronic heart failure	Infection of skin AND/OR subcutaneous tissue	Acute gonococcal urethritis	Staphylococcus aureus infection	Acute gonococcal cervicitis	Pneumonia due to Escherichia coli	Acute exacerbation of chronic bronchitis	Rhinoscleroma	Vitamin Deficiency	Gonorrhea of rectum	Enterobacter pneumonia	Acute gonococcal endometritis	Proteus urinary tract infection	Rheumatoid Arthritis	Dyspareunia	Exanthema	Tinea Pedis	Chronic small plaque psoriasis	Osteomyelitis due to Staphylococcus aureus	Streptococcal pneumonia	Bacterial urinary infection	Pruritus Ani	Pulmonary arterial hypertension	Bacterial conjunctivitis	Chemotherapy-induced nausea and vomiting	Seborrheic dermatitis	Intraabdominal Infections	Accidental poisoning by lead and its compounds and fumes	Contact Dermatitis
pyridoxal phosphate	Coughing	Allergic rhinitis (disorder)	Rhinitis	Common Cold	Nasal congestion (finding)	Rhinorrhea	Acne Vulgaris	Hypertensive disease	Escherichia coli urinary tract infection	African Trypanosomiasis	HIV Infections	Klebsiella cystitis	Haemophilus influenzae pneumonia	Infection of skin AND/OR subcutaneous tissue	Bacterial infection due to Klebsiella pneumoniae	Infection of bone	Staphylococcus aureus infection	Vitamin Deficiency	Acute gonococcal cervicitis	Pneumonia, Bacterial	Staphylococcal Pneumonia	Proteus urinary tract infection	Chronic heart failure	Depressive disorder	Rheumatoid Arthritis	Escherichia coli Infections	Acute gonococcal urethritis	Intraabdominal Infections	Rhinoscleroma	Acute exacerbation of chronic bronchitis	Gonorrhea of rectum	Pneumonia due to Escherichia coli	Tinea Pedis	Urinary tract infection	Enterobacter pneumonia	Chronic small plaque psoriasis	Acute gonococcal endometritis	Exanthema	Streptococcal pneumonia	Osteomyelitis due to Staphylococcus aureus	Bacterial urinary infection	Lower respiratory tract infection	Enterobacteriaceae Infections	Chemotherapy-induced nausea and vomiting	Bacterial conjunctivitis	Pruritus Ani	Streptococcal tonsillitis	Infective otitis media	Seborrheic dermatitis
ademetionine	Allergic rhinitis (disorder)	Hypertensive disease	Escherichia coli urinary tract infection	HIV Infections	Klebsiella cystitis	Haemophilus influenzae pneumonia	Infection of skin AND/OR subcutaneous tissue	Bacterial infection due to Klebsiella pneumoniae	Staphylococcus aureus infection	Infection of bone	Acne Vulgaris	Acute gonococcal cervicitis	Coughing	Pneumonia, Bacterial	Staphylococcal Pneumonia	Rheumatoid Arthritis	Proteus urinary tract infection	Parkinson Disease	Intraabdominal Infections	Acute gonococcal urethritis	Escherichia coli Infections	Bronchitis	Rhinorrhea	Chronic heart failure	Urinary tract infection	Rhinoscleroma	Pneumonia due to Escherichia coli	Acute exacerbation of chronic bronchitis	Gonorrhea of rectum	Tinea Pedis	Vitamin Deficiency	Enterobacter pneumonia	Nasal congestion (finding)	Lower respiratory tract infection	Chronic small plaque psoriasis	Exanthema	Acute gonococcal endometritis	Chemotherapy-induced nausea and vomiting	Common Cold	Bacterial urinary infection	Osteomyelitis due to Staphylococcus aureus	Pruritus Ani	Enterobacteriaceae Infections	Infective otitis media	Bacterial conjunctivitis	Streptococcal tonsillitis	Seborrheic dermatitis	Diabetes Mellitus, Non-Insulin-Dependent	Contact Dermatitis
pyruvic acid	Hypertensive disease	Allergic rhinitis (disorder)	Escherichia coli urinary tract infection	Biotin deficiency disease	HIV Infections	Klebsiella cystitis	Haemophilus influenzae pneumonia	Infection of skin AND/OR subcutaneous tissue	Bacterial infection due to Klebsiella pneumoniae	Coughing	Acne Vulgaris	Infection of bone	Rheumatoid Arthritis	Acute gonococcal cervicitis	Staphylococcus aureus infection	Pneumonia, Bacterial	Staphylococcal Pneumonia	Proteus urinary tract infection	Chronic heart failure	Escherichia coli Infections	Acute gonococcal urethritis	Intraabdominal Infections	Rhinoscleroma	Urinary tract infection	Vitamin Deficiency	Acute exacerbation of chronic bronchitis	Tinea Pedis	Gonorrhea of rectum	Chronic small plaque psoriasis	Exanthema	Nasal congestion (finding)	Enterobacter pneumonia	Pneumonia due to Escherichia coli	Chemotherapy-induced nausea and vomiting	Acute gonococcal endometritis	Rhinorrhea	Common Cold	Pruritus Ani	Osteomyelitis due to Staphylococcus aureus	Streptococcal pneumonia	Bacterial conjunctivitis	Bacterial urinary infection	Lower respiratory tract infection	Seborrheic dermatitis	Enterobacteriaceae Infections	Infective otitis media	Contact Dermatitis	Pulmonary arterial hypertension	Streptococcal tonsillitis
phenylalanine	Hypertensive disease	Bronchitis	Escherichia coli urinary tract infection	HIV Infections	Haemophilus influenzae pneumonia	Klebsiella cystitis	Infection of skin AND/OR subcutaneous tissue	Parkinson Disease	Staphylococcus aureus infection	Bacterial infection due to Klebsiella pneumoniae	Infection of bone	Acne Vulgaris	Acute gonococcal cervicitis	Asthma	Pneumonia, Bacterial	Asthma attack	Staphylococcal Pneumonia	Allergic rhinitis (disorder)	Proteus urinary tract infection	Rheumatoid Arthritis	Intraabdominal Infections	Acute gonococcal urethritis	Escherichia coli Infections	Urinary tract infection	Chronic heart failure	Rhinoscleroma	Pneumonia due to Escherichia coli	Acute exacerbation of chronic bronchitis	Gonorrhea of rectum	Bronchiectasis	Tinea Pedis	Vitamin Deficiency	Enterobacter pneumonia	Lower respiratory tract infection	Chronic small plaque psoriasis	Exanthema	Acute gonococcal endometritis	Streptococcal pneumonia	Chemotherapy-induced nausea and vomiting	Infective otitis media	Pruritus Ani	Bacterial urinary infection	Osteomyelitis due to Staphylococcus aureus	Enterobacteriaceae Infections	Bacterial conjunctivitis	Pulmonary arterial hypertension	Streptococcal tonsillitis	Pruritus	Seborrheic dermatitis
ascorbic acid	Malignant neoplasm of ovary	Non-Small Cell Lung Carcinoma	Adenocarcinoma of pancreas	Carcinoma breast stage IV	Leukemia, Myelocytic, Acute	Hodgkin Disease	Multiple Myeloma	Chronic heart failure	Testicular Germ Cell Tumor	Anemia of prematurity	Iron deficiency anemia	Acute Promyelocytic Leukemia	Megaloblastic anemia due to folate deficiency	Lymphoma, Non-Hodgkin	Diffuse Large B-Cell Lymphoma	Acute lymphocytic leukemia	Hairy Cell Leukemia	Lymphoma, T-Cell, Cutaneous	Malaria, Falciparum	Nephroblastoma	Myeloid Leukemia, Chronic	Lymphoma, Follicular	HIV Infections	Neuroblastoma	Chronic Lymphocytic Leukemia	Malignant neoplasm of lung	Rhabdomyosarcoma	Hepatitis B, Chronic	Asthma	Bacterial Vaginosis	Giardiasis	Metastasis from malignant tumor of colon	Glioblastoma multiforme of brain	Pleural Effusion, Malignant	Lupus Erythematosus, Discoid	Malignant neoplasm of stomach stage IV	Vitiligo	Malignant pericardial effusion	Malignant ascites	Malignant neoplasm of urinary bladder	Rheumatoid Arthritis	Malignant tumor of colon	Keratitis, Herpetic	Malignant tumor of cervix	Malignant melanoma, metastatic	Acute amebiasis	Trichomonas Infections	Liver Abscess, Amebic	Hepatitis C, Chronic
aspartic acid	Bronchitis	Pulmonary Cystic Fibrosis	Poisoning by acetaminophen	Amyloidosis	Bronchiectasis	Acne Vulgaris	Escherichia coli urinary tract infection	HIV Infections	Hypertensive disease	Klebsiella cystitis	Haemophilus influenzae pneumonia	Infection of skin AND/OR subcutaneous tissue	Bacterial infection due to Klebsiella pneumoniae	Infection of bone	Acute gonococcal cervicitis	Rheumatoid Arthritis	Pneumonia, Bacterial	Staphylococcus aureus infection	Staphylococcal Pneumonia	Proteus urinary tract infection	Allergic rhinitis (disorder)	Escherichia coli Infections	Intraabdominal Infections	Acute gonococcal urethritis	Chronic heart failure	Rhinoscleroma	Urinary tract infection	Pneumonia due to Escherichia coli	Acute exacerbation of chronic bronchitis	Gonorrhea of rectum	Tinea Pedis	Vitamin Deficiency	Enterobacter pneumonia	Exanthema	Acute gonococcal endometritis	Chronic small plaque psoriasis	Streptococcal pneumonia	Chemotherapy-induced nausea and vomiting	Lower respiratory tract infection	Pruritus Ani	Bacterial urinary infection	Osteomyelitis due to Staphylococcus aureus	Enterobacteriaceae Infections	Bacterial conjunctivitis	Pulmonary arterial hypertension	Seborrheic dermatitis	Streptococcal tonsillitis	Diabetes Mellitus, Non-Insulin-Dependent	Infective otitis media
ornithine	Exanthema	Scurfiness of scalp	Seborrheic dermatitis	Tinea Versicolor	Contact Dermatitis	Allergic rhinitis (disorder)	Impacted cerumen	Hypertensive disease	Escherichia coli urinary tract infection	HIV Infections	Klebsiella cystitis	Haemophilus influenzae pneumonia	Infection of skin AND/OR subcutaneous tissue	Acne Vulgaris	Bacterial infection due to Klebsiella pneumoniae	Staphylococcus aureus infection	Infection of bone	Acute gonococcal cervicitis	Coughing	Pneumonia, Bacterial	Staphylococcal Pneumonia	Rheumatoid Arthritis	Proteus urinary tract infection	Intraabdominal Infections	Acute gonococcal urethritis	Escherichia coli Infections	Rhinorrhea	Urinary tract infection	Chronic heart failure	Rhinoscleroma	Tinea Pedis	Pneumonia due to Escherichia coli	Acute exacerbation of chronic bronchitis	Gonorrhea of rectum	Vitamin Deficiency	Enterobacter pneumonia	Nasal congestion (finding)	Lower respiratory tract infection	Acute gonococcal endometritis	Streptococcal pneumonia	Chemotherapy-induced nausea and vomiting	Common Cold	Infective otitis media	Tinea corporis (disorder)	Bacterial urinary infection	Osteomyelitis due to Staphylococcus aureus	Enterobacteriaceae Infections	Bronchitis	Bacterial conjunctivitis
adenosine phosphate	Malignant neoplasm of ovary	Non-Small Cell Lung Carcinoma	Adenocarcinoma of pancreas	Carcinoma breast stage IV	Leukemia, Myelocytic, Acute	Hodgkin Disease	Asthma	Pain	Multiple Myeloma	Asthma night-time symptoms	Asthma-chronic obstructive pulmonary disease overlap syndrome	Testicular Germ Cell Tumor	Bronchial Spasm	Chronic heart failure	Lymphoma, Non-Hodgkin	Drug-induced constipation	Back Pain	Acute Promyelocytic Leukemia	Lung diseases	Diffuse Large B-Cell Lymphoma	Status Asthmaticus	Poisoning by opiate analgesic drug	Bronchitis	Acute lymphocytic leukemia	Opiate Addiction	Arthralgia	Muscle Spasticity	Tension Headache	Pulmonary Emphysema	Hairy Cell Leukemia	Influenza-like symptoms	Malaria, Falciparum	Nephroblastoma	Lymphoma, T-Cell, Cutaneous	HIV Infections	Lymphoma, Follicular	Myeloid Leukemia, Chronic	Apnea in the newborn	Neuroblastoma	Sinus headache	Chronic Lymphocytic Leukemia	Rheumatoid Arthritis	Malignant neoplasm of lung	Rhabdomyosarcoma	Hepatitis B, Chronic	Asthma attack	Headache Disorders	Cluster Headache	Bacterial Vaginosis
alpha-linolenic acid	Hypertriglyceridemia	Hypercholesterolemia	Hyperlipidemia	Breastfeeding (mother)	Fever	Headache Disorders	Absence Epilepsy	Rheumatoid Arthritis	Back Pain	Arthritic pains	Erythema nodosum leprosum	Cholelithiasis	Epilepsy	Degenerative polyarthritis	Ulcerative Colitis	Tendinitis	Epilepsy characterized by intractable complex partial seizures	Constipation	Sprains and Strains	Ventricular Fibrillation	Gout	shoulder bursitis	Patent ductus arteriosus	Shoulder tendinitis	Rheumatism	Bursitis	Bipolar affective disorder, current episode manic	Diabetes Mellitus, Non-Insulin-Dependent	Dysmenorrhea	Acne Vulgaris	Synovitis	Leprosy	Tenosynovitis	Vitamin Deficiency	Excess subcutaneous fat	Influenza-like symptoms	Dapsone resistant mycobacterium leprae disease	Pyoderma Gangrenosum	Leprosy, Multibacillary	Severe pain	Pain	Mineral deficiency	Ankylosing spondylitis	Chronic ulcerative proctitis	Acute postoperative pain	Folic Acid Deficiency	Ulcerative colitis in remission	Chronic ulcerative rectosigmoiditis	Hyperkeratosis
methionine	Anemia, Pernicious	Vitamin B 12 Deficiency	Iron deficiency anemia	Megaloblastic anemia due to folate deficiency	Vitamin Deficiency	Toxic effect of cyanide	Escherichia coli urinary tract infection	HIV Infections	Hypertensive disease	Klebsiella cystitis	Haemophilus influenzae pneumonia	Acne Vulgaris	Bacterial infection due to Klebsiella pneumoniae	Infection of bone	Acute gonococcal cervicitis	Infection of skin AND/OR subcutaneous tissue	Staphylococcus aureus infection	Pneumonia, Bacterial	Staphylococcal Pneumonia	Anemia of prematurity	Proteus urinary tract infection	Allergic rhinitis (disorder)	Rheumatoid Arthritis	Escherichia coli Infections	Acute gonococcal urethritis	Chronic heart failure	Rhinoscleroma	Intraabdominal Infections	Acute exacerbation of chronic bronchitis	Gonorrhea of rectum	Tinea Pedis	Pneumonia due to Escherichia coli	Chemotherapy-induced nausea and vomiting	Enterobacter pneumonia	Acute gonococcal endometritis	Streptococcal pneumonia	Pulmonary arterial hypertension	Osteomyelitis due to Staphylococcus aureus	Urinary tract infection	Bacterial urinary infection	Exanthema	Bacterial conjunctivitis	Enterobacteriaceae Infections	Lower respiratory tract infection	Streptococcal tonsillitis	Accidental poisoning by lead and its compounds and fumes	Bronchitis	URINARY TRACT INFECTION ENTEROCOCCUS	Pruritus Ani
tyrosine	Hypertensive disease	Escherichia coli urinary tract infection	HIV Infections	Haemophilus influenzae pneumonia	Klebsiella cystitis	Infection of skin AND/OR subcutaneous tissue	Allergic rhinitis (disorder)	Staphylococcus aureus infection	Bacterial infection due to Klebsiella pneumoniae	Infection of bone	Acne Vulgaris	Acute gonococcal cervicitis	Pneumonia, Bacterial	Staphylococcal Pneumonia	Rheumatoid Arthritis	Proteus urinary tract infection	Intraabdominal Infections	Acute gonococcal urethritis	Escherichia coli Infections	Urinary tract infection	Chronic heart failure	Rhinoscleroma	Pneumonia due to Escherichia coli	Acute exacerbation of chronic bronchitis	Gonorrhea of rectum	Tinea Pedis	Vitamin Deficiency	Enterobacter pneumonia	Lower respiratory tract infection	Chronic small plaque psoriasis	Exanthema	Acute gonococcal endometritis	Streptococcal pneumonia	Chemotherapy-induced nausea and vomiting	Infective otitis media	Pruritus Ani	Bacterial urinary infection	Osteomyelitis due to Staphylococcus aureus	Enterobacteriaceae Infections	Bronchitis	Bacterial conjunctivitis	Pulmonary arterial hypertension	Streptococcal tonsillitis	Pruritus	Seborrheic dermatitis	Diabetes Mellitus, Non-Insulin-Dependent	Contact Dermatitis	Gonorrhea	Accidental poisoning by lead and its compounds and fumes
cystine	Bronchitis	Pulmonary Cystic Fibrosis	Poisoning by acetaminophen	Amyloidosis	Bronchiectasis	Rheumatoid Arthritis	Ulcerative Colitis	Escherichia coli urinary tract infection	HIV Infections	Hypertensive disease	Klebsiella cystitis	Haemophilus influenzae pneumonia	Infection of skin AND/OR subcutaneous tissue	Acne Vulgaris	Bacterial infection due to Klebsiella pneumoniae	Infection of bone	Acute gonococcal cervicitis	Staphylococcus aureus infection	Pneumonia, Bacterial	Allergic rhinitis (disorder)	Staphylococcal Pneumonia	Proteus urinary tract infection	Intraabdominal Infections	Escherichia coli Infections	Acute gonococcal urethritis	Rhinoscleroma	Chronic heart failure	Urinary tract infection	Pneumonia due to Escherichia coli	Acute exacerbation of chronic bronchitis	Gonorrhea of rectum	Tinea Pedis	Vitamin Deficiency	Enterobacter pneumonia	Exanthema	Acute gonococcal endometritis	Chronic small plaque psoriasis	Streptococcal pneumonia	Chemotherapy-induced nausea and vomiting	Lower respiratory tract infection	Bacterial urinary infection	Osteomyelitis due to Staphylococcus aureus	Enterobacteriaceae Infections	Bacterial conjunctivitis	Pulmonary arterial hypertension	Pruritus Ani	Streptococcal tonsillitis	Infective otitis media	Diabetes Mellitus, Non-Insulin-Dependent
glutamic acid	Severe anxiety (panic)	Pulmonary Cystic Fibrosis	Bronchitis	Dysuria	Poisoning by acetaminophen	Amyloidosis	Bronchiectasis	Epilepsy	Cluster Headache	Vascular Headaches	Sleeplessness	Parkinsonian Disorders	Lennox-Gastaut syndrome	Pseudotumor Cerebri	Simple Partial Seizures	apprehension	Tension	Cerebral Ischemia	Tonic - clonic seizures	Status Epilepticus	Rhinitis	Tonic-Clonic Epilepsy	Influenza due to Influenza A virus	Epilepsy characterized by intractable complex partial seizures	Common Cold	Rhinorrhea	Tension Headache	Bipolar disorder in remission	Nasal congestion (finding)	Gilles de la Tourette syndrome	Migraine Disorders	Allergic rhinitis (disorder)	Coughing	Acne Vulgaris	Gonorrhea	Ulcerative Colitis	Extrapyramidal Disorders	Chronic schizophrenia	Muscle Spasticity	Alzheimer's Disease	Jaundice, Obstructive	Mouth irritation	Escherichia coli septicemia	Gonorrhea of rectum	Arthropathy associated with infection	Exanthema	Acute gonococcal urethritis	Bacterial conjunctivitis	Bacterial urinary infection
glutathione	Rheumatoid Arthritis	Bronchitis	Tendinitis	Acne Vulgaris	Constipation	Bursitis	Malaria, Falciparum	Lupus Erythematosus, Discoid	Lupus Erythematosus, Systemic	Malaria, Vivax	Ankylosing spondylitis	Urinary tract infection	Gonorrhea of pharynx	Quartan malaria	Ovale malaria	Hypertensive disease	Gout	Sinusitis	Actinomycosis	Yaws	Tuberculosis, Pulmonary	Gonorrhea	shoulder bursitis	Patent ductus arteriosus	Shoulder tendinitis	Rheumatism	Pulmonary Cystic Fibrosis	Lymphogranuloma Venereum	Rocky Mountain Spotted Fever	Q Fever	TYPHUS	Rickettsialpox	Psittacosis	Relapsing Fever	Diabetic Nephropathy	Chronic heart failure	Arthritis, Gouty	Tenosynovitis	Poisoning by acetaminophen	Amyloidosis	Chancroids	Syphilis	Acute tuberculosis	Infective otitis media	Listeriosis	Allergic rhinitis (disorder)	Cholera	Bartonella Infections	Synovitis
phosphatidyl serine	Hypertensive disease	Escherichia coli urinary tract infection	HIV Infections	Haemophilus influenzae pneumonia	Klebsiella cystitis	Infection of skin AND/OR subcutaneous tissue	Allergic rhinitis (disorder)	Staphylococcus aureus infection	Bacterial infection due to Klebsiella pneumoniae	Infection of bone	Acne Vulgaris	Acute gonococcal cervicitis	Pneumonia, Bacterial	Staphylococcal Pneumonia	Rheumatoid Arthritis	Proteus urinary tract infection	Intraabdominal Infections	Acute gonococcal urethritis	Escherichia coli Infections	Urinary tract infection	Chronic heart failure	Rhinoscleroma	Pneumonia due to Escherichia coli	Acute exacerbation of chronic bronchitis	Gonorrhea of rectum	Tinea Pedis	Vitamin Deficiency	Enterobacter pneumonia	Lower respiratory tract infection	Actinic keratosis	Chronic small plaque psoriasis	Exanthema	Acute gonococcal endometritis	Streptococcal pneumonia	Chemotherapy-induced nausea and vomiting	Infective otitis media	Pruritus Ani	Bacterial urinary infection	Osteomyelitis due to Staphylococcus aureus	Enterobacteriaceae Infections	Bronchitis	Bacterial conjunctivitis	Pulmonary arterial hypertension	Streptococcal tonsillitis	Pruritus	Seborrheic dermatitis	Contact Dermatitis	Diabetes Mellitus, Non-Insulin-Dependent	Gonorrhea
calcifediol	Hypoparathyroidism	Hypocalcemia	Rickets	Vitamin Deficiency	Osteoporosis, Postmenopausal	Osteoporosis	Osteomalacia	Vitamin D-dependent rickets	Chronic small plaque psoriasis	Hypertensive disease	Klebsiella cystitis	HIV Infections	Escherichia coli urinary tract infection	Hypophosphatemia	Haemophilus influenzae pneumonia	Infection of skin AND/OR subcutaneous tissue	Renal Osteodystrophy	Acute gonococcal cervicitis	Vitamin D Deficiency	Vitamin D-Resistant Rickets, X-Linked	Bacterial infection due to Klebsiella pneumoniae	Infection of bone	Staphylococcus aureus infection	Acne Vulgaris	Pneumonia, Bacterial	Allergic rhinitis (disorder)	Staphylococcal Pneumonia	Rheumatoid Arthritis	Intraabdominal Infections	Acute gonococcal urethritis	Escherichia coli Infections	Proteus urinary tract infection	Chronic heart failure	Rhinoscleroma	Pneumonia due to Escherichia coli	Acute exacerbation of chronic bronchitis	Gonorrhea of rectum	Tinea Pedis	Infective otitis media	Enterobacter pneumonia	Lower respiratory tract infection	Pruritus Ani	Scalp psoriasis	Acute gonococcal endometritis	Streptococcal pneumonia	Gonorrhea	Chemotherapy-induced nausea and vomiting	Acute otitis media	Osteomyelitis due to Staphylococcus aureus
creatine	Hypertensive disease	Escherichia coli urinary tract infection	HIV Infections	Haemophilus influenzae pneumonia	Klebsiella cystitis	Infection of skin AND/OR subcutaneous tissue	Allergic rhinitis (disorder)	Staphylococcus aureus infection	Bacterial infection due to Klebsiella pneumoniae	Infection of bone	Acne Vulgaris	Acute gonococcal cervicitis	Pneumonia, Bacterial	Staphylococcal Pneumonia	Rheumatoid Arthritis	Proteus urinary tract infection	Intraabdominal Infections	Acute gonococcal urethritis	Escherichia coli Infections	Urinary tract infection	Chronic heart failure	Rhinoscleroma	Pneumonia due to Escherichia coli	Acute exacerbation of chronic bronchitis	Gonorrhea of rectum	Tinea Pedis	Vitamin Deficiency	Enterobacter pneumonia	Lower respiratory tract infection	Chronic small plaque psoriasis	Exanthema	Acute gonococcal endometritis	Streptococcal pneumonia	Chemotherapy-induced nausea and vomiting	Infective otitis media	Pruritus Ani	Bacterial urinary infection	Osteomyelitis due to Staphylococcus aureus	Enterobacteriaceae Infections	Bronchitis	Bacterial conjunctivitis	Pulmonary arterial hypertension	Streptococcal tonsillitis	Pruritus	Seborrheic dermatitis	Diabetes Mellitus, Non-Insulin-Dependent	Contact Dermatitis	Gonorrhea	Accidental poisoning by lead and its compounds and fumes
cysteine	Bronchitis	Allergic rhinitis (disorder)	Pulmonary Cystic Fibrosis	Poisoning by acetaminophen	Amyloidosis	Bronchiectasis	Acne Vulgaris	Escherichia coli urinary tract infection	HIV Infections	Coughing	Hypertensive disease	Klebsiella cystitis	Haemophilus influenzae pneumonia	Infection of skin AND/OR subcutaneous tissue	Bacterial infection due to Klebsiella pneumoniae	Infection of bone	Rhinorrhea	Acute gonococcal cervicitis	Staphylococcus aureus infection	Rheumatoid Arthritis	Pneumonia, Bacterial	Common Cold	Staphylococcal Pneumonia	Nasal congestion (finding)	Proteus urinary tract infection	Intraabdominal Infections	Escherichia coli Infections	Acute gonococcal urethritis	Chronic heart failure	Rhinoscleroma	Urinary tract infection	Rhinitis	Pneumonia due to Escherichia coli	Gonorrhea of rectum	Acute exacerbation of chronic bronchitis	Tinea Pedis	Vitamin Deficiency	Enterobacter pneumonia	Exanthema	Chronic small plaque psoriasis	Chemotherapy-induced nausea and vomiting	Acute gonococcal endometritis	Streptococcal pneumonia	Lower respiratory tract infection	Pruritus Ani	Bacterial urinary infection	Osteomyelitis due to Staphylococcus aureus	Enterobacteriaceae Infections	Seborrheic dermatitis
citrulline	Haemophilus influenzae pneumonia	Chancroids	Acute bacterial bronchitis	Bacterial conjunctivitis	URINARY TRACT INFECTION ENTEROCOCCUS	Gonorrhea of pharynx	Urinary tract infection	Pulmonary Mycobacterium avium complex infection	Escherichia coli urinary tract infection	Tinea Versicolor	Acute gonococcal cervicitis	Actinomycosis	Yaws	Klebsiella cystitis	Infective otitis media	Sinusitis	Syphilis	Allergic Conjunctivitis	Gonorrhea	Lymphogranuloma Venereum	Rocky Mountain Spotted Fever	Q Fever	TYPHUS	Rickettsialpox	Psittacosis	Relapsing Fever	Rheumatoid Arthritis	Bronchitis	Gonorrhea of rectum	Bacterial urinary infection	Acute gonococcal endometritis	Acne Vulgaris	Acute gonococcal urethritis	Pneumonia	Pneumonia, Bacterial	Candidiasis, Vulvovaginal	Exacerbation of asthma	Cutaneous Candidiasis	Pharyngitis	Infection of skin AND/OR subcutaneous tissue	Listeriosis	Trachoma	Ophthalmia Neonatorum	Cholera	Bartonella Infections	Plague	Tularemia	Chlamydia trachomatis infection of genital structure	Brucellosis
nadh	Hypertriglyceridemia	Vitamin Deficiency	Mineral deficiency	Vitamin A Deficiency	Familial hypercholesterolemia - homozygous	Hyperlipoproteinemia Type III	Arteriosclerosis	Hyperlipidemia, Familial Combined	Accidental poisoning by methyl alcohol	Ethylene glycol poisoning (disorder)	Cerebrovascular accident	Familial hypercholesterolemia - heterozygous	Hypercholesterolemia	Angina Pectoris, Variant	Angina Pectoris	Acne Vulgaris	Scurfiness of scalp	Hepatitis C, Chronic	Constipation	Absence Epilepsy	Hypertensive disease	Chloasma	Seborrheic dermatitis	Hyperkeratosis	Acute Promyelocytic Leukemia	Senile lentigo	Epilepsy	Toxoplasmosis	Rheumatoid Arthritis	Malaria, Falciparum	Epilepsy characterized by intractable complex partial seizures	Tendinitis	Toxoplasmosis associated with AIDS	Bursitis	Folliculitis	Citrobacter sepsis	Paronychia Inflammation	Furunculosis	Tinea Versicolor	Arthritic pains	Serratia sepsis	Back Pain	Malaria	Chronic heart failure	Respiratory Syncytial Virus Infections	Arthropathy associated with infection	Ankylosing spondylitis	Adrenal Gland Hyperfunction	Influenza-like symptoms
valine	Hypertensive disease	Escherichia coli urinary tract infection	Biotin deficiency disease	HIV Infections	Klebsiella cystitis	Haemophilus influenzae pneumonia	Infection of skin AND/OR subcutaneous tissue	Bacterial infection due to Klebsiella pneumoniae	Acne Vulgaris	Allergic rhinitis (disorder)	Rheumatoid Arthritis	Infection of bone	Staphylococcus aureus infection	Acute gonococcal cervicitis	Pneumonia, Bacterial	Staphylococcal Pneumonia	Proteus urinary tract infection	Chronic heart failure	Escherichia coli Infections	Intraabdominal Infections	Acute gonococcal urethritis	Rhinoscleroma	Urinary tract infection	Vitamin Deficiency	Acute exacerbation of chronic bronchitis	Chronic small plaque psoriasis	Tinea Pedis	Gonorrhea of rectum	Exanthema	Enterobacter pneumonia	Chemotherapy-induced nausea and vomiting	Pneumonia due to Escherichia coli	Acute gonococcal endometritis	Pruritus Ani	Osteomyelitis due to Staphylococcus aureus	Streptococcal pneumonia	Bacterial conjunctivitis	Pulmonary arterial hypertension	Bacterial urinary infection	Lower respiratory tract infection	Pruritus	Seborrheic dermatitis	Diabetes Mellitus, Non-Insulin-Dependent	Infective otitis media	Enterobacteriaceae Infections	Contact Dermatitis	Streptococcal tonsillitis	Accidental poisoning by lead and its compounds and fumes	URINARY TRACT INFECTION ENTEROCOCCUS
menadione	Thromboembolism	Thrombosis	Jaundice, Obstructive	Cerebral Embolism	Myocardial Infarction	Escherichia coli urinary tract infection	Klebsiella cystitis	Staphylococcus aureus infection	HIV Infections	Vitamin Deficiency	Deep Vein Thrombosis	Haemophilus influenzae pneumonia	Acne Vulgaris	Hypercholesterolemia	Hypoparathyroidism	Bacterial infection due to Klebsiella pneumoniae	Acute gonococcal cervicitis	Hypertensive disease	Infection of bone	Staphylococcal Pneumonia	Varicosity	Streptococcal pneumonia	Hypocalcemia	Proteus urinary tract infection	Osteoporosis, Postmenopausal	Escherichia coli Infections	Intraabdominal Infections	Pneumonia, Bacterial	Urinary tract infection	Rheumatoid Arthritis	Hyperlipidemia, Familial Combined	Chemotherapy-induced nausea and vomiting	Infection of skin AND/OR subcutaneous tissue	Chronic heart failure	Pulmonary Embolism	Rickets	Rhinoscleroma	Pneumonia due to Escherichia coli	Acute gonococcal urethritis	Tinea Pedis	Acute exacerbation of chronic bronchitis	Enterobacter pneumonia	Exanthema	Osteoporosis	Acute gonococcal endometritis	Familial hypercholesterolemia - heterozygous	Angina Pectoris	Pruritus Ani	Streptococcal tonsillitis
adenine	Malignant neoplasm of ovary	Non-Small Cell Lung Carcinoma	Adenocarcinoma of pancreas	Carcinoma breast stage IV	Leukemia, Myelocytic, Acute	Hodgkin Disease	Multiple Myeloma	Testicular Germ Cell Tumor	Lymphoma, Non-Hodgkin	Acute Promyelocytic Leukemia	Chronic heart failure	Diffuse Large B-Cell Lymphoma	Acute lymphocytic leukemia	Hairy Cell Leukemia	Malaria, Falciparum	Biotin deficiency disease	Lymphoma, T-Cell, Cutaneous	Nephroblastoma	Lymphoma, Follicular	Myeloid Leukemia, Chronic	HIV Infections	Constipation	Neuroblastoma	Chronic Lymphocytic Leukemia	Malignant neoplasm of lung	Rhabdomyosarcoma	Hepatitis B, Chronic	Rheumatoid Arthritis	Asthma	Metastasis from malignant tumor of colon	Lupus Erythematosus, Discoid	Bacterial Vaginosis	Giardiasis	Glioblastoma multiforme of brain	Pleural Effusion, Malignant	Malignant neoplasm of stomach stage IV	Vitiligo	Malignant pericardial effusion	Malignant ascites	Malignant neoplasm of urinary bladder	Malignant tumor of colon	Keratitis, Herpetic	Malignant tumor of cervix	Acute amebiasis	Trichomonas Infections	Liver Abscess, Amebic	Lupus Erythematosus, Systemic	Metastatic Prostate Carcinoma	Malignant melanoma, metastatic
cevimeline	Peptic Ulcer	Increased frequency of micturition	Urgency of micturition	Urge Incontinence	Bladder muscle dysfunction - overactive	Cycloplegia	Mydriasis	Extrapyramidal Disorders	Irritable Bowel Syndrome	Pruritus	Nausea and vomiting	Gastric ulcer	Depressive disorder	Chronic Obstructive Airway Disease	Urticaria	Motion Sickness	Iridocyclitis	Parkinson Disease	Urinary Incontinence	Symptomatic dermographism	Posterior synechiae	Acute intermittent porphyria	Intractable hiccups	Disruptive Behavior Disorder	Allergic rhinitis (disorder)	Bipolar affective disorder, current episode manic	Sialorrhea	Dysuria	Depression, Bipolar	Parkinsonian Disorders	Parkinson Disease, Postencephalitic	Rhinorrhea	Rhinitis, Vasomotor	Ocular Hypertension	Psychotic Disorders	Uveitis	Coughing	Vomiting	Chronic pain	Nausea	Neurogenic Urinary Bladder	Nocturia	Suprapubic pain	Bipolar Disorder	Bedwetting	Vertigo	Degenerative polyarthritis	Gilles de la Tourette syndrome	Ventricular arrhythmia
indecainide	Ventricular arrhythmia	Paroxysmal atrial fibrillation	Paroxysmal atrial flutter	Epilepsy characterized by intractable complex partial seizures	Status Epilepticus	Premature Ejaculation	Hypertensive disease	Motor cortex epilepsy	Lennox-Gastaut syndrome	Pruritus Ani	Postherpetic neuralgia	Tonic-Clonic Epilepsy	Epilepsies, Partial	Neuralgia	Hemorrhoids	Urethritis	Severe anxiety (panic)	Paroxysmal supraventricular tachycardia	Skin irritation	Acute gonococcal cervicitis	Klebsiella cystitis	Epilepsy	Pseudobulbar affect	Mouth irritation	Pediculus capitis infestation	Acne Vulgaris	Escherichia coli urinary tract infection	Premature ventricular contractions	Scabies <infestation>	Infestation by Phthirus pubis	Acute gonococcal urethritis	Bacterial infection due to Klebsiella pneumoniae	Simple Partial Seizures	Pneumonia due to Escherichia coli	Haemophilus influenzae pneumonia	Gonorrhea of rectum	Proteus urinary tract infection	Urinary tract infection	Rheumatoid Arthritis	Staphylococcus aureus infection	Infection of skin AND/OR subcutaneous tissue	HIV Infections	Acute exacerbation of chronic bronchitis	Escherichia coli Infections	Lower respiratory tract infection	Tinea Pedis	Infective otitis media	Bacterial urinary infection	Amyotrophic Lateral Sclerosis
troglitazone	Hypertriglyceridemia	Hyperlipidemia	Hypercholesterolemia	Absence Epilepsy	Rheumatoid Arthritis	Fever	Epilepsy	Erythema nodosum leprosum	Ulcerative Colitis	Breastfeeding (mother)	Headache Disorders	Tendinitis	Epilepsy characterized by intractable complex partial seizures	Degenerative polyarthritis	Constipation	Ventricular Fibrillation	Gout	shoulder bursitis	Patent ductus arteriosus	Shoulder tendinitis	Rheumatism	Dysmenorrhea	Bursitis	Diabetes Mellitus, Non-Insulin-Dependent	Bipolar affective disorder, current episode manic	Synovitis	Tenosynovitis	Leprosy	Severe pain	Dapsone resistant mycobacterium leprae disease	Pyoderma Gangrenosum	Leprosy, Multibacillary	Ankylosing spondylitis	Acute postoperative pain	Vitamin Deficiency	Chronic ulcerative proctitis	Incomplete passage of stool	Cholelithiasis	Ulcerative colitis in remission	Biliary Tract Diseases	3-Beta-hydroxy-delta-5-C27-steroid dehydrogenase deficiency	Delta-4-3-oxosteroid-5-beta-reductase deficiency	Xanthomatosis, Cerebrotendinous	Chronic ulcerative rectosigmoiditis	Familial hypercholesterolemia - heterozygous	Hyperlipidemia, Familial Combined	Arthritis, Gouty	Influenza-like symptoms	Mineral deficiency
succinylcholine	Peptic Ulcer	Increased frequency of micturition	Urgency of micturition	Urge Incontinence	Bladder muscle dysfunction - overactive	Depressive disorder	Cycloplegia	Mydriasis	Irritable Bowel Syndrome	Extrapyramidal Disorders	Schizophrenia	Pruritus	Nausea and vomiting	Chronic Obstructive Airway Disease	Motion Sickness	Gastric ulcer	Urticaria	Depression, Bipolar	Urinary Incontinence	Dysuria	Rhinitis, Vasomotor	Posterior synechiae	Bipolar affective disorder, current episode manic	Iridocyclitis	Sialorrhea	Parkinson Disease	Psychotic Disorders	Rhinorrhea	Symptomatic dermographism	Parkinson Disease, Postencephalitic	Allergic rhinitis (disorder)	Parkinsonian Disorders	Nausea	Vomiting	Ocular Hypertension	Chronic pain	Bipolar disorder in remission	Uveitis	Coughing	Acute intermittent porphyria	Intractable hiccups	Disruptive Behavior Disorder	Treatment-resistant schizophrenia	Bipolar Disorder	Neurogenic Urinary Bladder	Bedwetting	Nocturia	Suprapubic pain	Vertigo
dofetilide	Paroxysmal atrial fibrillation	Acute Moraxella catarrhalis bronchitis	Haemophilus parainfluenzae pneumonia	Depression, Bipolar	Ventricular arrhythmia	Allergic rhinitis (disorder)	Chronic idiopathic urticaria	Hypertensive disease	Acute maxillary sinusitis	Status Epilepticus	Motor cortex epilepsy	Acute gonococcal cervicitis	Paroxysmal atrial flutter	Haemophilus influenzae pneumonia	Streptococcal pneumonia	Angina Pectoris	Invasive Ductal Breast Carcinoma	Cholangitis	Escherichia coli urinary tract infection	Acute otitis media	Klebsiella cystitis	Seborrheic dermatitis	Prostatic Hypertrophy	Chlamydial urethritis	Bulimia Nervosa	Paroxysmal supraventricular tachycardia	Infection of bone	Epilepsies, Partial	Nosocomial pneumonia	prostatitis	Meningitis	Acute exacerbation of chronic bronchitis	Sneezing	Arthropathy associated with infection	Pneumonia, Bacterial	Pruritus	Rhinoscleroma	Gilles de la Tourette syndrome	Acute gonococcal urethritis	Malignant epithelial neoplasm of female breast	URINARY TRACT INFECTION CITROBACTER	Oral candidiasis	Acute bacterial sinusitis	Shigella Infections	Histoplasmosis	Blastomycosis	Hepatic Coma	Pneumococcal pharyngitis	Scurfiness of scalp
bethanidine	Hot flushes	Generalized Anxiety Disorder	Depressive disorder	Nausea and vomiting	Ventricular Fibrillation	Obsessive-Compulsive Disorder	Diabetes Mellitus, Non-Insulin-Dependent	Post-Traumatic Stress Disorder	Panic Disorder	HIV Infections	Premenstrual Dysphoric Disorder	Major Depressive Disorder	Escherichia coli urinary tract infection	Phobia, Social	Allergic rhinitis (disorder)	Klebsiella cystitis	Pulmonary arterial hypertension	Chronic heart failure	Haemophilus influenzae pneumonia	Rheumatoid Arthritis	Attention deficit hyperactivity disorder	Vitamin Deficiency	Acne Vulgaris	Chronic pain	Acute gonococcal cervicitis	Dementia	Chronic small plaque psoriasis	Staphylococcal Pneumonia	Bronchitis	Exanthema	Bacterial infection due to Klebsiella pneumoniae	Pneumonia, Bacterial	Degenerative polyarthritis	Acute gonococcal endometritis	Escherichia coli Infections	Acute exacerbation of chronic bronchitis	Infection of bone	Chemotherapy-induced nausea and vomiting	Pruritus Ani	Bacterial conjunctivitis	Accidental poisoning by lead and its compounds and fumes	Contact Dermatitis	Coughing	Edema	Bacterial urinary infection	Tinea Pedis	Streptococcal tonsillitis	Staphylococcus aureus infection	Rhinoscleroma
oxyphenonium	Peptic Ulcer	Increased frequency of micturition	Urgency of micturition	Urge Incontinence	Bladder muscle dysfunction - overactive	Irritable Bowel Syndrome	Nausea and vomiting	Extrapyramidal Disorders	Cycloplegia	Pruritus	Mydriasis	Gastric ulcer	Urticaria	Dysuria	Allergic rhinitis (disorder)	Acute intermittent porphyria	Intractable hiccups	Disruptive Behavior Disorder	Urinary Incontinence	Iridocyclitis	Chronic Obstructive Airway Disease	Motion Sickness	Symptomatic dermographism	Vomiting	Allergic Conjunctivitis	Parkinson Disease	Sialorrhea	Posterior synechiae	Parkinsonian Disorders	Nausea	Coughing	Chemotherapy-induced nausea and vomiting	Rhinorrhea	Uveitis	Parkinson Disease, Postencephalitic	Rhinitis, Vasomotor	Nocturia	Suprapubic pain	Neurogenic Urinary Bladder	Hay fever	Ocular Hypertension	Vertigo	Ventricular arrhythmia	Escherichia coli urinary tract infection	Bipolar affective disorder, current episode manic	Hypertensive disease	Chronic pain	Depressive disorder	Degenerative polyarthritis
isoetharine	Hypertensive disease	Pulmonary Emphysema	Common Cold	Ocular Hypertension	Asthma attack	Angina Pectoris	Glaucoma, Open-Angle	Atrioventricular Block	Hypovolemic Shock	Cardiac Arrest	Low Cardiac Output Syndrome	Acute Coronary Syndrome	Bronchitis	Chronic Obstructive Airway Disease	Supraventricular tachycardia	Asthma	Rhinitis	Allergic asthma	Intrinsic asthma	Chronic heart failure	Paroxysmal atrial fibrillation	Myocardial Infarction	Headache Disorders	Ventricular arrhythmia	Influenza-like symptoms	Atrial Fibrillation	Hypotension	Bronchitis, Chronic	Idiopathic hypertrophic subaortic stenosis	Hypertrophic Cardiomyopathy	Hemangioma	Coughing	Rhinitis, Vasomotor	Bronchiectasis	Allergic rhinitis (disorder)	Sinus headache	Paroxysmal atrial flutter	Rhinorrhea	Anxiety	Nasal congestion (finding)	Decompensated cardiac failure	Hay fever	Dry Eye Syndromes	Paroxysmal supraventricular tachycardia	Premature ventricular contractions	Rheumatoid Arthritis	Bronchial Spasm	Shock, Cardiogenic	Heart Decompensation
enflurane	Constipation	Sleeplessness	Endometrial Carcinoma	Anxiety	Secondary malignant neoplasm of kidney	Metrorrhagia	Secondary physiologic amenorrhea	Lennox-Gastaut syndrome	Endometriosis	Epilepsies, Myoclonic	Vitamin Deficiency	Atrophic Vaginitis	Rickets	Alcohol Withdrawal Delirium	Panic Disorder	HIV Infections	Osteoporosis	Incomplete passage of stool	Osteoporosis, Postmenopausal	Hypomagnesemia	Status Epilepticus	Osteomalacia	Vitamin D-dependent rickets	Hypoparathyroidism	Epileptic drop attack	Absence Epilepsy	Alcohol withdrawal syndrome	Autistic Disorder	Tinea Versicolor	Breast Fibrocystic Disease	Gastroesophageal reflux disease	Alcoholic Intoxication, Chronic	Severe anxiety (panic)	Hypocalcemia	Tetanus	Pediculus capitis infestation	Scabies <infestation>	Infestation by Phthirus pubis	Bipolar disorder in remission	Epilepsy characterized by intractable complex partial seizures	Simple Partial Seizures	Dysuria	Epilepsies, Partial	Edema	Peptic Ulcer	Onychomycosis	Chronic heart failure	Hypertensive disease	Tonic - clonic seizures
cefotiam	Streptococcus pyogenes infection	Infection of skin AND/OR subcutaneous tissue	Urinary tract infection	Staphylococcus aureus infection	Bacterial sepsis	Infection of bone	Intraabdominal Infections	Staphylococcal Pneumonia	Arthropathy associated with infection	Lower respiratory tract infection	Infective otitis media	Pneumonia, Bacterial	Streptococcal tonsillitis	Haemophilus influenzae pneumonia	Pneumonia	Acute otitis media	Pelvic Inflammatory Disease	Pneumonia due to Escherichia coli	Upper Respiratory Infections	Abdominal Abscess	Tonsillitis	Bacterial infection due to Klebsiella pneumoniae	Osteomyelitis due to Staphylococcus aureus	Klebsiella cystitis	Genitourinary tract infection	Escherichia coli urinary tract infection	Proteus urinary tract infection	Escherichia coli septicemia	Acute gonococcal cervicitis	Serratia sepsis	Pharyngitis	Enterobacteriaceae Infections	Cholangitis	Streptococcal pneumonia	Peritonitis	Meningococcal meningitis	Acute exacerbation of chronic bronchitis	Rhinoscleroma	URINARY TRACT INFECTION ENTEROCOCCUS	Aspiration Pneumonia	Escherichia coli Infections	Acute gonococcal urethritis	Streptococcal meningitis	Staphylococcal endocarditis	Meningitis, Escherichia coli	Gonorrhea of rectum	Endometritis	Acute gonococcal endometritis	Erysipelas
pipobroman	Malignant neoplasm of ovary	Non-Small Cell Lung Carcinoma	Adenocarcinoma of pancreas	Carcinoma breast stage IV	Leukemia, Myelocytic, Acute	Hodgkin Disease	Multiple Myeloma	Testicular Germ Cell Tumor	Lymphoma, Non-Hodgkin	Acute Promyelocytic Leukemia	Chronic heart failure	Diffuse Large B-Cell Lymphoma	Acute lymphocytic leukemia	Hairy Cell Leukemia	Malaria, Falciparum	Lymphoma, T-Cell, Cutaneous	Nephroblastoma	HIV Infections	Lymphoma, Follicular	Myeloid Leukemia, Chronic	Neuroblastoma	Chronic Lymphocytic Leukemia	Malignant neoplasm of lung	Rhabdomyosarcoma	Rheumatoid Arthritis	Asthma	Hepatitis B, Chronic	Lupus Erythematosus, Discoid	Bacterial Vaginosis	Giardiasis	Metastasis from malignant tumor of colon	Glioblastoma multiforme of brain	Pleural Effusion, Malignant	Malignant neoplasm of stomach stage IV	Vitiligo	Malignant pericardial effusion	Malignant ascites	Malignant neoplasm of urinary bladder	Malignant tumor of colon	Keratitis, Herpetic	Malignant tumor of cervix	Malignant melanoma, metastatic	Acute amebiasis	Trichomonas Infections	Liver Abscess, Amebic	Hepatitis C, Chronic	Lupus Erythematosus, Systemic	Metastatic Prostate Carcinoma	Keratitis, Dendritic
methysergide	Migraine Disorders	Schizophrenia	Major Depressive Disorder	Mixed bipolar I disorder	Bipolar affective disorder, current episode manic	Depression, Bipolar	Hyperprolactinemia	Acromegaly	Bipolar disorder in remission	Depressive disorder	Autistic Disorder	Cluster Headache	Psychotic Disorders	Vascular Headaches	Bipolar Disorder	Parkinson Disease	Mixed anxiety and depressive disorder	Treatment-resistant schizophrenia	Muscle Spasticity	Amenorrhea	Pruritus	Severe major depression with psychotic features	Gilles de la Tourette syndrome	Parkinson Disease, Postencephalitic	Bedwetting	Chronic schizophrenia	Schizoaffective Disorder	Parkinsonian Disorders	Intractable hiccups	Disruptive Behavior Disorder	Acute intermittent porphyria	Lichen Simplex Chronicus	Generalized Anxiety Disorder	Nausea and vomiting	Nausea	Low Cardiac Output Syndrome	Hot flushes	Decompensated cardiac failure	Vomiting	Supraventricular tachycardia	Tonic - clonic seizures	Idiopathic hypertrophic subaortic stenosis	Hypertrophic Cardiomyopathy	Hemangioma	Restless Legs Syndrome	Bulimia Nervosa	Atrial Fibrillation	Phobia, Social	Opioid withdrawal
diethylstilbestrol	Carcinoma breast stage IV	Endometriosis	Influenza	Malignant neoplasm of ovary	Atrophic Vaginitis	Hot flushes	Malignant epithelial neoplasm of female breast	Metastatic Prostate Carcinoma	Non-Small Cell Lung Carcinoma	Diffuse Large B-Cell Lymphoma	Kaposi Sarcoma	Testicular Germ Cell Tumor	Secondary malignant neoplasm of kidney	Hormone receptor positive malignant neoplasm of breast	Endometrial Carcinoma	Metrorrhagia	Secondary physiologic amenorrhea	Acute Promyelocytic Leukemia	Small cell carcinoma of lung	Multiple Myeloma	Acute myelomonocytic leukemia	Burkitt Lymphoma	Breast Carcinoma	Lymphoma, Follicular	Neuroblastoma	Nephroblastoma	Invasive Ductal Breast Carcinoma	Dyspareunia	Adenocarcinoma of pancreas	Osteoporosis, Postmenopausal	Female hypogonadism syndrome	Lymphoma, T-Cell, Cutaneous	Delayed Puberty	Testicular hypogonadism	Deficiency of testosterone biosynthesis	Secondary malignant neoplasm of pancreas	Leukemia, Myelocytic, Acute	Metastasis from malignant tumor of colon	Malignant neoplasm of thyroid	Osteosarcoma of bone	Pediculus capitis infestation	Malignant neoplasm of stomach stage IV	Malignant tumor of cervix	Scabies <infestation>	Infestation by Phthirus pubis	AIDS with Kaposi's sarcoma	Atrophy of vulva	Cryptorchidism	Klinefelter Syndrome
lymecycline	Gonorrhea of pharynx	Urinary tract infection	Actinomycosis	Yaws	Sinusitis	Syphilis	Acute gonococcal cervicitis	Bronchitis	Infective otitis media	Lymphogranuloma Venereum	Rocky Mountain Spotted Fever	Q Fever	TYPHUS	Rickettsialpox	Psittacosis	Relapsing Fever	Pneumonia	Gonorrhea	Gonorrhea of rectum	Acute gonococcal endometritis	Acute gonococcal urethritis	Ophthalmia Neonatorum	Infection of skin AND/OR subcutaneous tissue	Brucellosis	Granuloma Inguinale	Pharyngitis	Chancroids	Acne Vulgaris	Gingivostomatitis	Tuberculosis, Pulmonary	Chlamydia trachomatis infection of genital structure	Hypertensive disease	Trachoma	Escherichia coli urinary tract infection	Cholera	Bartonella Infections	Listeriosis	Klebsiella cystitis	Infection by Campylobacter fetus	Periodontitis	Meningococcus carrier	HIV Infections	Streptococcus pyogenes infection	Tularemia	Haemophilus influenzae pneumonia	Acute tuberculosis	Staphylococcal Pneumonia	Lower respiratory tract infection	Acute gonococcal epididymo-orchitis
cefmenoxime	Streptococcus pyogenes infection	Urinary tract infection	Infection of skin AND/OR subcutaneous tissue	Staphylococcus aureus infection	Bacterial sepsis	Arthropathy associated with infection	Pneumonia, Bacterial	Infection of bone	Lower respiratory tract infection	Staphylococcal Pneumonia	Intraabdominal Infections	Haemophilus influenzae pneumonia	Infective otitis media	Pneumonia	Streptococcal tonsillitis	Abdominal Abscess	Pelvic Inflammatory Disease	Acute otitis media	Proteus urinary tract infection	Pneumonia due to Escherichia coli	Streptococcal pneumonia	Klebsiella cystitis	Tonsillitis	Escherichia coli urinary tract infection	Bacterial infection due to Klebsiella pneumoniae	Genitourinary tract infection	Upper Respiratory Infections	Peritonitis	Gonorrhea	Acute gonococcal cervicitis	Osteomyelitis due to Staphylococcus aureus	Escherichia coli septicemia	Serratia sepsis	Septicemia due to Bacteroides	Meningococcal meningitis	Pharyngitis	Cholangitis	Rhinoscleroma	Endometritis	Acute exacerbation of chronic bronchitis	Escherichia coli Infections	Gonorrhea of rectum	Enterobacteriaceae Infections	Streptococcal sepsis	Acute gonococcal endometritis	Pneumonia due to Pseudomonas	PYELONEPHRITIS E COLI	Acute gonococcal urethritis	Meningitis, Bacterial
betazole	Gastroesophageal reflux disease	Zollinger-Ellison syndrome	Depressive disorder	Schizophrenia	Erosive esophagitis	Duodenal Ulcer	Peptic Ulcer	Allergic rhinitis (disorder)	Hypertensive disease	Escherichia coli urinary tract infection	Gastric ulcer	Klebsiella cystitis	Haemophilus influenzae pneumonia	Rhinorrhea	HIV Infections	Chronic heart failure	Pruritus	Psychotic Disorders	Pulmonary Hypertension	Bacterial infection due to Klebsiella pneumoniae	Staphylococcal Pneumonia	Acne Vulgaris	Infection of bone	Rheumatoid Arthritis	Staphylococcus aureus infection	Peptic Esophagitis	Proteus urinary tract infection	Symptomatic dermographism	Acute gonococcal cervicitis	Pneumonia, Bacterial	Vitamin Deficiency	Escherichia coli Infections	Persistent Fetal Circulation Syndrome	Urinary tract infection	Chronic small plaque psoriasis	Acute exacerbation of chronic bronchitis	Tinea Pedis	Sneezing	Accidental poisoning by lead and its compounds and fumes	Exanthema	Pruritus Ani	Intraabdominal Infections	Infective otitis media	Rhinoscleroma	Anxiety	Acute gonococcal endometritis	Pneumonia due to Escherichia coli	Lower respiratory tract infection	Bronchitis
amsacrine	Malignant neoplasm of ovary	Adenocarcinoma of pancreas	Non-Small Cell Lung Carcinoma	Carcinoma breast stage IV	Haemophilus parainfluenzae pneumonia	Leukemia, Myelocytic, Acute	Acute Promyelocytic Leukemia	Haemophilus influenzae pneumonia	Acute Moraxella catarrhalis bronchitis	Urinary tract infection	Klebsiella cystitis	Gonorrhea	Acute gonococcal urethritis	Acute maxillary sinusitis	Acute lymphocytic leukemia	Bacterial sepsis	Escherichia coli urinary tract infection	Acute myelomonocytic leukemia	Lower respiratory tract infection	Acute gonococcal cervicitis	Small cell carcinoma of lung	Pneumonia due to Pseudomonas	URINARY TRACT INFECTION CITROBACTER	Hodgkin Disease	Malignant epithelial neoplasm of female breast	Infection of skin AND/OR subcutaneous tissue	Ventricular arrhythmia	Enterobacteriaceae Infections	Acute exacerbation of chronic bronchitis	Bacterial urinary infection	Depression, Bipolar	Paroxysmal atrial fibrillation	Breast Carcinoma	Kaposi Sarcoma	Multiple Myeloma	Rhinoscleroma	Pneumonia due to Escherichia coli	Bacterial infection due to Klebsiella pneumoniae	Atrial Fibrillation	Nosocomial pneumonia	Nephroblastoma	Acute bacterial sinusitis	Neuroblastoma	Metastatic Prostate Carcinoma	Cystitis escherichia	Chronic Bacterial Prostatitis	Chronic heart failure	Gonorrhea of rectum	Chronic idiopathic urticaria
pamidronic acid	Osteoporosis, Postmenopausal	Osteitis Deformans	Hypercalcemia	Osteoporosis	Osteolytic Lesions of Multiple Myeloma	Humoral hypercalcemia of malignancy (disorder)	Infective otitis media	Urinary tract infection	Gonorrhea of pharynx	Edema	Acute gonococcal cervicitis	Escherichia coli urinary tract infection	Bronchitis	Sinusitis	Acne Vulgaris	Actinomycosis	Yaws	Gonorrhea	Klebsiella cystitis	Lymphogranuloma Venereum	Rocky Mountain Spotted Fever	Q Fever	TYPHUS	Rickettsialpox	Psittacosis	Relapsing Fever	Hypertensive disease	Chancroids	Syphilis	Pharyngitis	Infection of skin AND/OR subcutaneous tissue	Listeriosis	Cholera	Bartonella Infections	Pneumonia	Bacterial infection due to Klebsiella pneumoniae	Acute gonococcal endometritis	Plague	HIV Infections	Gonorrhea of rectum	Haemophilus influenzae pneumonia	Back Pain	Multiple Myeloma	Acute gonococcal urethritis	Proteus urinary tract infection	Myocardial Infarction	Rheumatoid Arthritis	Tularemia	Meningococcus carrier
etomidate	Sleeplessness	Lennox-Gastaut syndrome	Endometrial Carcinoma	Secondary malignant neoplasm of kidney	Anxiety	Metrorrhagia	Secondary physiologic amenorrhea	Initial insomnia	Severe anxiety (panic)	Muscle Spasticity	Endometriosis	Epilepsies, Myoclonic	Parkinson Disease	Status Epilepticus	Atrophic Vaginitis	Alcohol Withdrawal Delirium	Panic Disorder	Bipolar disorder in remission	Simple Partial Seizures	Epilepsy characterized by intractable complex partial seizures	Sleep Initiation and Maintenance Disorders	Nasal congestion (finding)	Hypertensive disease	Back Pain	Tonic - clonic seizures	Acromegaly	Epileptic drop attack	HIV Infections	Alcohol withdrawal syndrome	Tonic-Clonic Epilepsy	Autistic Disorder	Hyperprolactinemia	Pulmonary Emphysema	Absence Epilepsy	Epilepsy	Breast Fibrocystic Disease	Glaucoma, Open-Angle	Asthma attack	Tetanus	Tension Headache	Bronchiectasis	Epilepsies, Partial	Bronchitis	Parkinson Disease, Postencephalitic	Amenorrhea	Cerebral Ischemia	Dysuria	Mixed anxiety and depressive disorder	Hypertensive urgency
raltitrexed	Metastasis from malignant tumor of colon	Malignant neoplasm of stomach	Carcinoma breast stage IV	Malignant tumor of colon	Actinic keratosis	Superficial basal cell carcinoma	Adenocarcinoma of pancreas	Rheumatoid Arthritis	Mycosis Fungoides	Meningeal Leukemia	Gestational Trophoblastic Neoplasms	Malignant epithelial neoplasm of female breast	Malignant neoplasm of lung	Keratitis, Herpetic	Peripheral T-Cell Lymphoma	Burkitt Lymphoma	Osteosarcoma of bone	Acute lymphocytic leukemia	Malignant Pleural Mesothelioma	Hypertensive disease	Herpes simplex keratoconjunctivitis	Malignant neoplasm of liver	Primary malignant neoplasm of gastrointestinal tract	Lymphoma, Non-Hodgkin	Cancer of Head and Neck	HIV Infections	Escherichia coli urinary tract infection	Non-Small Cell Lung Carcinoma	Klebsiella cystitis	Acne Vulgaris	Acute gonococcal cervicitis	Bacterial infection due to Klebsiella pneumoniae	Haemophilus influenzae pneumonia	Infection of bone	Staphylococcal Pneumonia	Vitamin Deficiency	Tinea Pedis	Chemotherapy-induced nausea and vomiting	Chronic heart failure	Escherichia coli Infections	Acute gonococcal urethritis	Chronic small plaque psoriasis	Pneumonia, Bacterial	Rhinoscleroma	Pulmonary arterial hypertension	Exanthema	Gonorrhea of rectum	Accidental poisoning by lead and its compounds and fumes	Proteus urinary tract infection
etonogestrel	Hot flushes	Atrophic Vaginitis	Endometriosis	Endometrial Carcinoma	Hypertensive disease	Metrorrhagia	Secondary physiologic amenorrhea	Acne Vulgaris	Sleeplessness	Secondary malignant neoplasm of kidney	Pediculus capitis infestation	Allergic rhinitis (disorder)	Scabies <infestation>	Infestation by Phthirus pubis	Menorrhagia	Atrophy of vulva	Allergic asthma	Intrinsic asthma	Escherichia coli urinary tract infection	Edema	Klebsiella cystitis	Chronic heart failure	Bacterial infection due to Klebsiella pneumoniae	HIV Infections	Haemophilus influenzae pneumonia	Acute gonococcal cervicitis	Ascites	Hyperaldosteronism	Staphylococcal Pneumonia	Female hypogonadism syndrome	Breast Fibrocystic Disease	Urinary tract infection	Infective otitis media	Chronic small plaque psoriasis	Pneumonia due to Escherichia coli	Pruritus Ani	Proteus urinary tract infection	Acute gonococcal urethritis	Contact Dermatitis	Pneumonia, Bacterial	Exanthema	Escherichia coli Infections	Seborrheic dermatitis	Intraabdominal Infections	Infection of bone	Infection of skin AND/OR subcutaneous tissue	Rhinoscleroma	Pulmonary arterial hypertension	Gonorrhea of rectum
ropivacaine	Pruritus	Skin irritation	Mouth irritation	Pruritus Ani	Postherpetic neuralgia	Escherichia coli urinary tract infection	Hypertensive disease	HIV Infections	Klebsiella cystitis	Haemophilus influenzae pneumonia	Hemorrhoids	Neuralgia	Urethritis	Infection of skin AND/OR subcutaneous tissue	Premature Ejaculation	Bacterial infection due to Klebsiella pneumoniae	Pediculus capitis infestation	Staphylococcus aureus infection	Acne Vulgaris	Infection of bone	Scabies <infestation>	Infestation by Phthirus pubis	Acute gonococcal cervicitis	Pneumonia, Bacterial	Allergic rhinitis (disorder)	Staphylococcal Pneumonia	Proteus urinary tract infection	Rheumatoid Arthritis	Intraabdominal Infections	Acute gonococcal urethritis	Escherichia coli Infections	Chronic heart failure	Urinary tract infection	Rhinoscleroma	Pneumonia due to Escherichia coli	Gonorrhea of rectum	Acute exacerbation of chronic bronchitis	Vitamin Deficiency	Chronic small plaque psoriasis	Enterobacter pneumonia	Acute gonococcal endometritis	Streptococcal pneumonia	Chemotherapy-induced nausea and vomiting	Lower respiratory tract infection	Bacterial urinary infection	Osteomyelitis due to Staphylococcus aureus	Bronchitis	Infective otitis media	Pulmonary arterial hypertension
dapiprazole	Prostatic Hypertrophy	Hypertensive disease	Diabetes Mellitus, Non-Insulin-Dependent	Nasal congestion (finding)	Parkinson Disease	Pulmonary Emphysema	Rhinorrhea	Depressive disorder	Schizophrenia	Redness of eye	Treatment-resistant schizophrenia	Hypotension	Asthma attack	Hypertensive urgency	Bronchiectasis	Anxiety	Paroxysmal supraventricular tachycardia	Attention deficit hyperactivity disorder	Pheochromocytoma	Headache Disorders	Bronchitis	Hyperprolactinemia	Depression, Bipolar	Autistic Disorder	Glaucoma, Open-Angle	Narcolepsy	Bedwetting	Rhinitis	Atrial Fibrillation	Vascular Headaches	Severe pain	Hypertensive emergency	Severe major depression with psychotic features	Proctitis	Rectal pain	Paroxysmal atrial fibrillation	Peripheral Vascular Diseases	Pruritus Ani	Malignant essential hypertension	Cluster Headache	Lichen Simplex Chronicus	Hemorrhoids	anaphylaxis	Dyspnea	Wheezing	Paroxysmal hypertension	Hypotension, Orthostatic	Exacerbation of asthma	Cerebral Ischemia
tenofovir disoproxil	HIV Infections	Hypertensive disease	Escherichia coli urinary tract infection	Klebsiella cystitis	Urinary tract infection	Haemophilus influenzae pneumonia	Rheumatoid Arthritis	Bacterial infection due to Klebsiella pneumoniae	Acne Vulgaris	Staphylococcus aureus infection	Acute gonococcal cervicitis	Staphylococcal Pneumonia	Diabetes Mellitus, Non-Insulin-Dependent	Infective otitis media	Allergic rhinitis (disorder)	Escherichia coli Infections	Infection of skin AND/OR subcutaneous tissue	Proteus urinary tract infection	Chronic heart failure	Pneumonia, Bacterial	Acute gonococcal urethritis	Lower respiratory tract infection	Anxiety	Streptococcus pyogenes infection	Vitamin Deficiency	Infection of bone	Pneumonia due to Escherichia coli	Rhinoscleroma	Tinea Pedis	Intraabdominal Infections	Acute exacerbation of chronic bronchitis	Enterobacter pneumonia	Gonorrhea of rectum	Chronic small plaque psoriasis	Gonorrhea	Pruritus	Pulmonary arterial hypertension	Bronchitis	Pruritus Ani	Hepatitis C, Chronic	Bacterial urinary infection	Accidental poisoning by lead and its compounds and fumes	Bacterial conjunctivitis	Acute gonococcal endometritis	Streptococcal pneumonia	Enterobacteriaceae Infections	URINARY TRACT INFECTION ENTEROCOCCUS	Arthropathy associated with infection	Streptococcal tonsillitis
flucloxacillin	Streptococcus pyogenes infection	Infection of skin AND/OR subcutaneous tissue	Urinary tract infection	Staphylococcus aureus infection	Bacterial sepsis	Infection of bone	Intraabdominal Infections	Staphylococcal Pneumonia	Arthropathy associated with infection	Lower respiratory tract infection	Infective otitis media	Pneumonia, Bacterial	Streptococcal tonsillitis	Haemophilus influenzae pneumonia	Pneumonia	Acute otitis media	Pelvic Inflammatory Disease	Pneumonia due to Escherichia coli	Upper Respiratory Infections	Abdominal Abscess	Tonsillitis	Bacterial infection due to Klebsiella pneumoniae	Osteomyelitis due to Staphylococcus aureus	Klebsiella cystitis	Genitourinary tract infection	Escherichia coli urinary tract infection	Proteus urinary tract infection	Escherichia coli septicemia	Acute gonococcal cervicitis	Serratia sepsis	Pharyngitis	Enterobacteriaceae Infections	Cholangitis	Streptococcal pneumonia	Peritonitis	Meningococcal meningitis	Acute exacerbation of chronic bronchitis	Rhinoscleroma	URINARY TRACT INFECTION ENTEROCOCCUS	Aspiration Pneumonia	Escherichia coli Infections	Acute gonococcal urethritis	Streptococcal meningitis	Staphylococcal endocarditis	Meningitis, Escherichia coli	Gonorrhea of rectum	Endometritis	Acute gonococcal endometritis	Erysipelas
desogestrel	Hot flushes	Atrophic Vaginitis	Endometriosis	Dyspareunia	Osteoporosis, Postmenopausal	Pediculus capitis infestation	Scabies <infestation>	Infestation by Phthirus pubis	Sleeplessness	Female hypogonadism syndrome	Acne Vulgaris	Atrophy of vulva	Hormone receptor positive malignant neoplasm of breast	Endometrial Carcinoma	Metrorrhagia	Secondary physiologic amenorrhea	Secondary malignant neoplasm of kidney	Hypertensive disease	Pain	Carcinoma breast stage IV	Menorrhagia	Delayed Puberty	Testicular hypogonadism	Deficiency of testosterone biosynthesis	Drug-induced constipation	Breast Fibrocystic Disease	Invasive Ductal Breast Carcinoma	Poisoning by opiate analgesic drug	Decompensated cardiac failure	Adrenal Gland Hyperfunction	Allergic rhinitis (disorder)	Opiate Addiction	Female infertility	Prostatic Neoplasms	Cryptorchidism	Klinefelter Syndrome	Malignant epithelial neoplasm of female breast	Allergic asthma	Intrinsic asthma	Osteitis Deformans	Chemotherapy-induced nausea and vomiting	Urethral atrophy	Premenstrual Dysphoric Disorder	Precocious Puberty	Body louse infestation	Initial insomnia	Sleep Initiation and Maintenance Disorders	Chronic heart failure	Heterotopic Ossification
ibutilide	Hypertensive disease	Angina Pectoris	Angina Pectoris, Variant	Paroxysmal atrial fibrillation	Atrial Fibrillation	Paroxysmal supraventricular tachycardia	Acute Moraxella catarrhalis bronchitis	Haemophilus parainfluenzae pneumonia	Depression, Bipolar	Prostatic Hypertrophy	Postherpetic neuralgia	Chronic idiopathic urticaria	Paroxysmal atrial flutter	Acute maxillary sinusitis	Status Epilepticus	Ventricular arrhythmia	Motor cortex epilepsy	Restless Legs Syndrome	Invasive Ductal Breast Carcinoma	Acute gonococcal cervicitis	Cholangitis	Streptococcal pneumonia	Hypertensive urgency	Cerebrovascular accident	Allergic rhinitis (disorder)	Subarachnoid Hemorrhage	Chlamydial urethritis	Acute otitis media	Bulimia Nervosa	Seborrheic dermatitis	Gilles de la Tourette syndrome	Nosocomial pneumonia	Epilepsies, Partial	prostatitis	Meningitis	Congestive heart failure	Klebsiella cystitis	Haemophilus influenzae pneumonia	Diabetic Nephropathy	Malignant epithelial neoplasm of female breast	URINARY TRACT INFECTION CITROBACTER	Escherichia coli urinary tract infection	Sneezing	Acute exacerbation of chronic bronchitis	Histoplasmosis	Blastomycosis	Oral candidiasis	Shigella Infections	Acute bacterial sinusitis
ipratropium	Peptic Ulcer	Increased frequency of micturition	Urgency of micturition	Urge Incontinence	Bladder muscle dysfunction - overactive	Depressive disorder	Cycloplegia	Mydriasis	Irritable Bowel Syndrome	Extrapyramidal Disorders	Schizophrenia	Pruritus	Nausea and vomiting	Chronic Obstructive Airway Disease	Motion Sickness	Gastric ulcer	Urticaria	Depression, Bipolar	Urinary Incontinence	Dysuria	Posterior synechiae	Bipolar affective disorder, current episode manic	Iridocyclitis	Rhinitis, Vasomotor	Sialorrhea	Parkinson Disease	Psychotic Disorders	Symptomatic dermographism	Parkinsonian Disorders	Parkinson Disease, Postencephalitic	Rhinorrhea	Nausea	Vomiting	Ocular Hypertension	Allergic rhinitis (disorder)	Bipolar disorder in remission	Uveitis	Acute intermittent porphyria	Intractable hiccups	Disruptive Behavior Disorder	Coughing	Treatment-resistant schizophrenia	Bipolar Disorder	Neurogenic Urinary Bladder	Hay fever	Bedwetting	Nocturia	Suprapubic pain	Vertigo
pimecrolimus	Renal Cell Carcinoma	Malignant lymphoma, lymphocytic, intermediate differentiation, diffuse	Pulmonary lymphangioleiomyomatosis	Escherichia coli urinary tract infection	Breast Carcinoma	Hormone receptor positive malignant neoplasm of breast	HIV Infections	Angiomyolipoma of kidney	Tuberous Sclerosis	Klebsiella cystitis	Haemophilus influenzae pneumonia	Myeloid Leukemia, Chronic	Infection of skin AND/OR subcutaneous tissue	Acne Vulgaris	Malignant epithelial neoplasm of thyroid	Bacterial infection due to Klebsiella pneumoniae	Infection of bone	Hypertensive disease	Acute gonococcal cervicitis	Staphylococcus aureus infection	Philadelphia chromosome-positive acute lymphoblastic leukemia	Pneumonia, Bacterial	Proteus urinary tract infection	Acute gonococcal urethritis	Escherichia coli Infections	Intraabdominal Infections	Chronic heart failure	Staphylococcal Pneumonia	Rhinoscleroma	Urinary tract infection	Acute exacerbation of chronic bronchitis	Gonorrhea of rectum	Tinea Pedis	Vitamin Deficiency	Enterobacter pneumonia	Chronic small plaque psoriasis	Rheumatoid Arthritis	Exanthema	Acute gonococcal endometritis	Streptococcal pneumonia	Chemotherapy-induced nausea and vomiting	Lower respiratory tract infection	Pneumonia due to Escherichia coli	Allergic rhinitis (disorder)	Pruritus Ani	Bacterial urinary infection	Enterobacteriaceae Infections	Bronchitis	Bacterial conjunctivitis
terfenadine	Schizophrenia	Depressive disorder	Allergic Conjunctivitis	Pruritus	Hay fever	Peptic Ulcer	Bipolar affective disorder, current episode manic	Depression, Bipolar	Rhinitis, Vasomotor	Rhinorrhea	Increased frequency of micturition	Urgency of micturition	Urticaria	Allergic rhinitis (disorder)	Urge Incontinence	Bladder muscle dysfunction - overactive	Bipolar disorder in remission	Symptomatic dermographism	Treatment-resistant schizophrenia	Motion Sickness	Psychotic Disorders	Extrapyramidal Disorders	Mydriasis	Cycloplegia	Irritable Bowel Syndrome	Sneezing	Nasal congestion (finding)	Parkinsonian Disorders	Autistic Disorder	Nausea and vomiting	Chronic Obstructive Airway Disease	Bipolar Disorder	Mixed bipolar I disorder	Parkinson Disease, Postencephalitic	Chronic idiopathic urticaria	Severe major depression with psychotic features	Bedwetting	Posterior synechiae	Coughing	Gilles de la Tourette syndrome	Urinary Incontinence	Intractable hiccups	Disruptive Behavior Disorder	Acute intermittent porphyria	Iridocyclitis	Ventricular arrhythmia	Dysuria	Major Depressive Disorder	Sialorrhea
grepafloxacin	Haemophilus influenzae pneumonia	Urinary tract infection	Gonorrhea	Acute gonococcal urethritis	Infection of skin AND/OR subcutaneous tissue	Bacterial sepsis	Klebsiella cystitis	Abdominal Abscess	Bacterial conjunctivitis	Haemophilus parainfluenzae pneumonia	PYELONEPHRITIS E COLI	Escherichia coli urinary tract infection	Gonorrhea of rectum	Acute Moraxella catarrhalis bronchitis	Acute exacerbation of chronic bronchitis	Pneumonia due to Klebsiella pneumoniae	Streptococcal pneumonia	Mycoplasma pneumonia	Moraxella catarrhalis pneumonia	Acute gonococcal cervicitis	Pneumonia, Bacterial	Legionella pneumophila pneumonia	Gonorrhea of pharynx	Chlamydial pneumonia	URINARY TRACT INFECTION ENTEROCOCCUS	Chancroids	Acute maxillary sinusitis	Streptococcus pyogenes infection	Bacterial infection due to Klebsiella pneumoniae	Cystitis escherichia	Chronic Bacterial Prostatitis	Proteus urinary tract infection	Bacterial urinary infection	Otitis Externa	Anthrax disease	Staphylococcal Pneumonia	Arthropathy associated with infection	Pneumonia due to Pseudomonas	Acute bacterial bronchitis	Malignant otitis externa due to Pseudomonas aeruginosa	Rhinoscleroma	Enterobacteriaceae Infections	Peritonitis	Lower respiratory tract infection	Chlamydial cervicitis	Acute gonococcal endometritis	Nosocomial pneumonia	Typhoid Fever	Infective otitis externa
cidofovir	Herpes zoster disease	Recurrent genital herpes simplex	Herpes Labialis	Keratitis, Dendritic	Recurrent herpes simplex labialis	Keratitis, Herpetic	Hypertensive disease	Escherichia coli urinary tract infection	HIV Infections	Acute gonococcal cervicitis	Klebsiella cystitis	Bacterial infection due to Klebsiella pneumoniae	Haemophilus influenzae pneumonia	Arthropathy associated with infection	Infection of skin AND/OR subcutaneous tissue	Infection of bone	Acne Vulgaris	Staphylococcus aureus infection	Allergic rhinitis (disorder)	Staphylococcal Pneumonia	Pneumonia, Bacterial	Paroxysmal supraventricular tachycardia	Pneumonia due to Escherichia coli	Intraabdominal Infections	Rheumatoid Arthritis	Proteus urinary tract infection	Escherichia coli Infections	Diabetes Mellitus, Non-Insulin-Dependent	Chemotherapy-induced nausea and vomiting	Acute gonococcal urethritis	Cytomegalovirus Retinitis	Chickenpox	Genital Herpes	Chronic heart failure	Gonorrhea	Urinary tract infection	Rhinoscleroma	Gonorrhea of rectum	Enterobacteriaceae Infections	Tinea Pedis	Infective otitis media	Vitamin Deficiency	Bacterial conjunctivitis	Lower respiratory tract infection	Acute gonococcal endometritis	Chronic small plaque psoriasis	Exanthema	Bronchitis	Bacterial urinary infection
thiethylperazine	Psychotic Disorders	Nausea and vomiting	Schizophrenia	Bipolar disorder in remission	Gilles de la Tourette syndrome	Parkinson Disease	Parkinsonian Disorders	Restless Legs Syndrome	Bipolar affective disorder, current episode manic	Chronic schizophrenia	Allergic rhinitis (disorder)	Mixed bipolar I disorder	Tonic - clonic seizures	Parkinson Disease, Postencephalitic	Allergic Conjunctivitis	Vomiting	Acromegaly	Post-Traumatic Stress Disorder	Generalized Anxiety Disorder	Chemotherapy-induced nausea and vomiting	Hypertensive disease	Phobia, Social	Nausea	Hyperprolactinemia	Obsessive-Compulsive Disorder	Simple Partial Seizures	Decompensated cardiac failure	Influenza due to Influenza A virus	Migraine Disorders	Panic Disorder	Escherichia coli urinary tract infection	Premenstrual Dysphoric Disorder	Infection of bone	Haemophilus influenzae pneumonia	Tinea Pedis	Amenorrhea	Alzheimer's Disease	Exanthema	Schizoaffective Disorder	Epilepsy characterized by intractable complex partial seizures	Lennox-Gastaut syndrome	Narcolepsy	Urticaria	Vascular Headaches	Chronic small plaque psoriasis	Contact Dermatitis	Mixed anxiety and depressive disorder	Acute exacerbation of chronic bronchitis	Obesity
dydrogesterone	Hot flushes	Atrophic Vaginitis	Endometriosis	Endometrial Carcinoma	Hypertensive disease	Metrorrhagia	Secondary physiologic amenorrhea	Acne Vulgaris	Sleeplessness	Secondary malignant neoplasm of kidney	Pediculus capitis infestation	Allergic rhinitis (disorder)	Scabies <infestation>	Infestation by Phthirus pubis	Menorrhagia	Atrophy of vulva	Allergic asthma	Intrinsic asthma	Escherichia coli urinary tract infection	Edema	Klebsiella cystitis	Chronic heart failure	Bacterial infection due to Klebsiella pneumoniae	HIV Infections	Haemophilus influenzae pneumonia	Acute gonococcal cervicitis	Ascites	Hyperaldosteronism	Staphylococcal Pneumonia	Female hypogonadism syndrome	Breast Fibrocystic Disease	Urinary tract infection	Infective otitis media	Chronic small plaque psoriasis	Pneumonia due to Escherichia coli	Pruritus Ani	Proteus urinary tract infection	Acute gonococcal urethritis	Contact Dermatitis	Pneumonia, Bacterial	Exanthema	Escherichia coli Infections	Seborrheic dermatitis	Intraabdominal Infections	Infection of bone	Infection of skin AND/OR subcutaneous tissue	Rhinoscleroma	Pulmonary arterial hypertension	Gonorrhea of rectum
dexrazoxane	Urinary tract infection	Acute Promyelocytic Leukemia	Haemophilus influenzae pneumonia	Gonorrhea	Acute gonococcal urethritis	Leukemia, Myelocytic, Acute	Infection of skin AND/OR subcutaneous tissue	Acute myelomonocytic leukemia	Small cell carcinoma of lung	Klebsiella cystitis	Bacterial sepsis	Acute lymphocytic leukemia	Escherichia coli urinary tract infection	Acute Moraxella catarrhalis bronchitis	Acute gonococcal cervicitis	Gonorrhea of rectum	Rhinoscleroma	Haemophilus parainfluenzae pneumonia	Bacterial infection due to Klebsiella pneumoniae	Acute exacerbation of chronic bronchitis	Abdominal Abscess	Otitis Externa	Lower respiratory tract infection	Enterobacteriaceae Infections	Kaposi Sarcoma	Cystitis escherichia	Chronic Bacterial Prostatitis	Pneumonia due to Pseudomonas	Breast Carcinoma	Acute gonococcal endometritis	Pneumonia due to Escherichia coli	Acute maxillary sinusitis	Chancroids	Moraxella catarrhalis pneumonia	Acute bacterial sinusitis	Metastatic Prostate Carcinoma	Escherichia coli Infections	Chlamydial cervicitis	Bacterial urinary infection	Intraabdominal Infections	Mycoplasma pneumonia	Malignant otitis externa due to Pseudomonas aeruginosa	Anthrax disease	PYELONEPHRITIS E COLI	Infective otitis externa	Typhoid Fever	Malignant neoplasm of thyroid	Bacterial conjunctivitis	Osteosarcoma of bone
tacrine	Alzheimer's Disease	Glaucoma, Open-Angle	Myasthenia Gravis	Hypercholesterolemia	Pain	Sleeplessness	Drug-induced constipation	Hyperlipidemia	Poisoning by opiate analgesic drug	Organophosphate poisoning	Dementia associated with Parkinson's Disease	Opiate Addiction	Constipation	Cholelithiasis	Biliary Tract Diseases	3-Beta-hydroxy-delta-5-C27-steroid dehydrogenase deficiency	Delta-4-3-oxosteroid-5-beta-reductase deficiency	Xanthomatosis, Cerebrotendinous	Incomplete passage of stool	HIV Infections	Klebsiella cystitis	Gastroesophageal reflux disease	Diabetic Nephropathy	Staphylococcal Pneumonia	Infection of bone	Acne Vulgaris	Acute gonococcal cervicitis	Bacterial infection due to Klebsiella pneumoniae	Urinary Retention	Vitamin Deficiency	Haemophilus influenzae pneumonia	Acute gonococcal urethritis	Pneumonia, Bacterial	Chronic heart failure	Escherichia coli urinary tract infection	anticholinergic toxicity	Enterobacter pneumonia	Acute exacerbation of chronic bronchitis	Gonorrhea of rectum	Zollinger-Ellison syndrome	Chemotherapy-induced nausea and vomiting	Acute gonococcal endometritis	Infective otitis media	Mouth irritation	Lower respiratory tract infection	Acute otitis media	Bacterial conjunctivitis	Pneumonia due to Escherichia coli	Exanthema
profenamine	Peptic Ulcer	Extrapyramidal Disorders	Increased frequency of micturition	Urgency of micturition	Urge Incontinence	Bladder muscle dysfunction - overactive	Irritable Bowel Syndrome	Depressive disorder	Parkinsonian Disorders	Cycloplegia	Mydriasis	Nausea and vomiting	Parkinson Disease, Postencephalitic	Pruritus	Dysuria	Rhinitis, Vasomotor	Motion Sickness	Schizophrenia	Gastric ulcer	Urinary Incontinence	Chronic Obstructive Airway Disease	Rhinorrhea	Urticaria	Parkinson Disease	Allergic rhinitis (disorder)	Coughing	Sialorrhea	Iridocyclitis	Pulmonary Cystic Fibrosis	Vomiting	Posterior synechiae	Nausea	Poisoning by acetaminophen	Amyloidosis	Depression, Bipolar	Influenza due to Influenza A virus	Symptomatic dermographism	Bipolar affective disorder, current episode manic	Bronchiectasis	Psychotic Disorders	Acute intermittent porphyria	Intractable hiccups	Disruptive Behavior Disorder	Uveitis	Nocturia	Suprapubic pain	Hay fever	Allergic Conjunctivitis	Neurogenic Urinary Bladder
gentian violet cation	Malignant neoplasm of ovary	Non-Small Cell Lung Carcinoma	Adenocarcinoma of pancreas	Carcinoma breast stage IV	Leukemia, Myelocytic, Acute	Hodgkin Disease	Multiple Myeloma	Testicular Germ Cell Tumor	Lymphoma, Non-Hodgkin	Acute Promyelocytic Leukemia	Chronic heart failure	Diffuse Large B-Cell Lymphoma	Acute lymphocytic leukemia	Hairy Cell Leukemia	Malaria, Falciparum	Lymphoma, T-Cell, Cutaneous	Nephroblastoma	HIV Infections	Lymphoma, Follicular	Myeloid Leukemia, Chronic	Neuroblastoma	Chronic Lymphocytic Leukemia	Malignant neoplasm of lung	Rhabdomyosarcoma	Rheumatoid Arthritis	Asthma	Hepatitis B, Chronic	Lupus Erythematosus, Discoid	Bacterial Vaginosis	Giardiasis	Metastasis from malignant tumor of colon	Glioblastoma multiforme of brain	Pleural Effusion, Malignant	Malignant neoplasm of stomach stage IV	Vitiligo	Malignant pericardial effusion	Malignant ascites	Malignant neoplasm of urinary bladder	Malignant tumor of colon	Keratitis, Herpetic	Malignant tumor of cervix	Malignant melanoma, metastatic	Acute amebiasis	Trichomonas Infections	Liver Abscess, Amebic	Hepatitis C, Chronic	Lupus Erythematosus, Systemic	Metastatic Prostate Carcinoma	Keratitis, Dendritic
ardeparin	Deep Vein Thrombosis	Non-Q wave myocardial infarction	Disseminated Intravascular Coagulation	Peripheral arterial embolism	HIV Infections	Escherichia coli urinary tract infection	Hypertensive disease	Acne Vulgaris	Haemophilus influenzae pneumonia	Pulmonary Embolism	Klebsiella cystitis	Bacterial infection due to Klebsiella pneumoniae	Staphylococcal Pneumonia	Allergic rhinitis (disorder)	Rheumatoid Arthritis	Infection of bone	Urinary tract infection	Chronic heart failure	Proteus urinary tract infection	Acute gonococcal cervicitis	Pneumonia, Bacterial	Tinea Pedis	Pneumonia due to Escherichia coli	Vitamin Deficiency	Acute gonococcal urethritis	Chronic small plaque psoriasis	Exanthema	Acute gonococcal endometritis	Chemotherapy-induced nausea and vomiting	Rhinoscleroma	Osteomyelitis due to Staphylococcus aureus	Pruritus Ani	Bacterial urinary infection	Escherichia coli Infections	Gonorrhea of rectum	Enterobacteriaceae Infections	Bronchitis	Bacterial conjunctivitis	Intraabdominal Infections	Pulmonary arterial hypertension	Streptococcal pneumonia	Enterobacter pneumonia	Streptococcal tonsillitis	Seborrheic dermatitis	Diabetes Mellitus, Non-Insulin-Dependent	Contact Dermatitis	Gonorrhea	Pruritus	Accidental poisoning by lead and its compounds and fumes
remoxipride	Schizophrenia	Psychotic Disorders	Parkinson Disease	Bipolar affective disorder, current episode manic	Bipolar disorder in remission	Mixed bipolar I disorder	Acromegaly	Gilles de la Tourette syndrome	Hyperprolactinemia	Restless Legs Syndrome	Parkinson Disease, Postencephalitic	Parkinsonian Disorders	Chronic schizophrenia	Nausea and vomiting	Generalized Anxiety Disorder	Amenorrhea	Migraine Disorders	Bipolar Disorder	Tonic - clonic seizures	Schizoaffective Disorder	Decompensated cardiac failure	Allergic rhinitis (disorder)	Treatment-resistant schizophrenia	Mixed anxiety and depressive disorder	Autistic Disorder	Post-Traumatic Stress Disorder	Intractable hiccups	Disruptive Behavior Disorder	Acute intermittent porphyria	Depression, Bipolar	Phobia, Social	Simple Partial Seizures	Vomiting	Muscle Spasticity	Alzheimer's Disease	Major Depressive Disorder	Obsessive-Compulsive Disorder	Vascular Headaches	Low Cardiac Output Syndrome	Nausea	Bedwetting	Premenstrual Dysphoric Disorder	Depressive disorder	Cluster Headache	Lennox-Gastaut syndrome	Hypoactive Sexual Desire Disorder	Hypotension	Influenza due to Influenza A virus	Panic Disorder
carbamoylcholine	Peptic Ulcer	Depressive disorder	Increased frequency of micturition	Urgency of micturition	Schizophrenia	Urge Incontinence	Bladder muscle dysfunction - overactive	Depression, Bipolar	Extrapyramidal Disorders	Cycloplegia	Mydriasis	Irritable Bowel Syndrome	Motion Sickness	Chronic Obstructive Airway Disease	Pruritus	Rhinitis, Vasomotor	Nausea and vomiting	Rhinorrhea	Gastric ulcer	Alzheimer's Disease	Autistic Disorder	Urinary Incontinence	Posterior synechiae	Urticaria	Parkinson Disease, Postencephalitic	Treatment-resistant schizophrenia	Dysuria	Iridocyclitis	Parkinsonian Disorders	Bipolar Disorder	Bipolar affective disorder, current episode manic	Parkinson Disease	Sialorrhea	Psychotic Disorders	Bipolar disorder in remission	Coughing	Glaucoma, Open-Angle	Ocular Hypertension	Myasthenia Gravis	Uveitis	Nausea	Symptomatic dermographism	Bedwetting	Severe major depression with psychotic features	Mixed bipolar I disorder	Vomiting	Neurogenic Urinary Bladder	Acute intermittent porphyria	Intractable hiccups
rosiglitazone	Hypercholesterolemia	Hyperlipidemia	Acne Vulgaris	Hypertriglyceridemia	Absence Epilepsy	Rheumatoid Arthritis	Fever	Erythema nodosum leprosum	Epilepsy	Breastfeeding (mother)	Ulcerative Colitis	Headache Disorders	Degenerative polyarthritis	Tendinitis	Epilepsy characterized by intractable complex partial seizures	Ventricular Fibrillation	Gout	shoulder bursitis	Patent ductus arteriosus	Shoulder tendinitis	Rheumatism	Hyperkeratosis	Chloasma	Senile lentigo	Bursitis	Bipolar affective disorder, current episode manic	Diabetes Mellitus, Non-Insulin-Dependent	Dysmenorrhea	Acute Promyelocytic Leukemia	Synovitis	Leprosy	Tenosynovitis	Constipation	Lymphoma, T-Cell, Cutaneous	Severe pain	Dapsone resistant mycobacterium leprae disease	Pyoderma Gangrenosum	Leprosy, Multibacillary	Psoriasis	Ankylosing spondylitis	Chronic ulcerative proctitis	Acute postoperative pain	Vitamin Deficiency	Facial hyperpigmentation	Ulcerative colitis in remission	Chronic ulcerative rectosigmoiditis	Mineral deficiency	Hypoparathyroidism	Renal Osteodystrophy
acetohexamide	Hypertensive disease	Diabetes Mellitus, Non-Insulin-Dependent	Escherichia coli urinary tract infection	HIV Infections	Haemophilus influenzae pneumonia	Klebsiella cystitis	Infection of skin AND/OR subcutaneous tissue	Allergic rhinitis (disorder)	Staphylococcus aureus infection	Bacterial infection due to Klebsiella pneumoniae	Infection of bone	Acne Vulgaris	Acute gonococcal cervicitis	Pneumonia, Bacterial	Staphylococcal Pneumonia	Proteus urinary tract infection	Rheumatoid Arthritis	Chronic heart failure	Intraabdominal Infections	Acute gonococcal urethritis	Escherichia coli Infections	Urinary tract infection	Rhinoscleroma	Pneumonia due to Escherichia coli	Gonorrhea of rectum	Acute exacerbation of chronic bronchitis	Tinea Pedis	Chronic small plaque psoriasis	Vitamin Deficiency	Enterobacter pneumonia	Exanthema	Lower respiratory tract infection	Acute gonococcal endometritis	Streptococcal pneumonia	Chemotherapy-induced nausea and vomiting	Pruritus Ani	Infective otitis media	Bacterial urinary infection	Osteomyelitis due to Staphylococcus aureus	Bronchitis	Contact Dermatitis	Enterobacteriaceae Infections	Pulmonary arterial hypertension	Bacterial conjunctivitis	Streptococcal tonsillitis	Seborrheic dermatitis	Pruritus	Gonorrhea	URINARY TRACT INFECTION ENTEROCOCCUS
metocurine iodide	Nicotine Dependence	Hypertensive disease	Pellagra	Allergic rhinitis (disorder)	Escherichia coli urinary tract infection	Klebsiella cystitis	HIV Infections	Haemophilus influenzae pneumonia	Mouth irritation	Rhinorrhea	Infection of skin AND/OR subcutaneous tissue	Infection of bone	Bulimia Nervosa	Acne Vulgaris	Bacterial infection due to Klebsiella pneumoniae	Acute gonococcal cervicitis	Staphylococcus aureus infection	Pneumonia, Bacterial	Rhinitis, Vasomotor	Rheumatoid Arthritis	Staphylococcal Pneumonia	Proteus urinary tract infection	Panic Disorder	Pseudobulbar affect	Chronic heart failure	Acute gonococcal urethritis	Nasal congestion (finding)	Intraabdominal Infections	Coughing	Escherichia coli Infections	Rhinoscleroma	Pneumonia due to Escherichia coli	Urinary tract infection	Gonorrhea of rectum	Acute exacerbation of chronic bronchitis	Tinea Pedis	Vitamin Deficiency	Chronic small plaque psoriasis	Enterobacter pneumonia	Lower respiratory tract infection	Exanthema	Acute gonococcal endometritis	Streptococcal pneumonia	Infective otitis media	Bacterial urinary infection	Pruritus Ani	Enterobacteriaceae Infections	Osteomyelitis due to Staphylococcus aureus	Premenstrual Dysphoric Disorder
streptozocin	Malignant neoplasm of ovary	Non-Small Cell Lung Carcinoma	Adenocarcinoma of pancreas	Carcinoma breast stage IV	Leukemia, Myelocytic, Acute	Hodgkin Disease	Multiple Myeloma	Testicular Germ Cell Tumor	Lymphoma, Non-Hodgkin	Acute Promyelocytic Leukemia	Chronic heart failure	Diffuse Large B-Cell Lymphoma	Acute lymphocytic leukemia	Hairy Cell Leukemia	Malaria, Falciparum	Lymphoma, T-Cell, Cutaneous	Nephroblastoma	HIV Infections	Lymphoma, Follicular	Myeloid Leukemia, Chronic	Neuroblastoma	Chronic Lymphocytic Leukemia	Malignant neoplasm of lung	Rhabdomyosarcoma	Rheumatoid Arthritis	Asthma	Hepatitis B, Chronic	Lupus Erythematosus, Discoid	Bacterial Vaginosis	Giardiasis	Metastasis from malignant tumor of colon	Glioblastoma multiforme of brain	Pleural Effusion, Malignant	Malignant neoplasm of stomach stage IV	Vitiligo	Malignant pericardial effusion	Malignant ascites	Malignant neoplasm of urinary bladder	Malignant tumor of colon	Keratitis, Herpetic	Malignant tumor of cervix	Malignant melanoma, metastatic	Acute amebiasis	Trichomonas Infections	Liver Abscess, Amebic	Hepatitis C, Chronic	Lupus Erythematosus, Systemic	Metastatic Prostate Carcinoma	Keratitis, Dendritic
cefpiramide	Streptococcus pyogenes infection	Urinary tract infection	Infection of skin AND/OR subcutaneous tissue	Bacterial sepsis	Arthropathy associated with infection	Staphylococcus aureus infection	Infection of bone	Haemophilus influenzae pneumonia	Intraabdominal Infections	Lower respiratory tract infection	Infective otitis media	Pneumonia, Bacterial	Abdominal Abscess	Staphylococcal Pneumonia	Proteus urinary tract infection	Pelvic Inflammatory Disease	Streptococcal pneumonia	Klebsiella cystitis	Escherichia coli urinary tract infection	Pneumonia due to Escherichia coli	Gonorrhea	Tonsillitis	Pneumonia	Peritonitis	Sepsis due to Staphylococcus aureus	Septicemia due to Bacteroides	Genitourinary tract infection	Acute otitis media	Streptococcal tonsillitis	Acute gonococcal cervicitis	Acute gonococcal endometritis	Bacterial infection due to Klebsiella pneumoniae	Serratia sepsis	Endometritis	Osteomyelitis due to Staphylococcus aureus	Streptococcal meningitis	Gonorrhea of rectum	Pharyngitis	Lung Abscess	Enterobacteriaceae Infections	Meningococcal meningitis	Upper Respiratory Infections	Pneumonia due to Pseudomonas	Streptococcal sepsis	URINARY TRACT INFECTION ENTEROCOCCUS	Escherichia coli septicemia	Rhinoscleroma	Aspiration Pneumonia	Acute gonococcal urethritis
cerivastatin	Hypercholesterolemia	Hyperlipoproteinemia Type III	Hypertriglyceridemia	Hyperlipidemia, Familial Combined	Familial hypercholesterolemia - homozygous	Arteriosclerosis	Cerebrovascular accident	Familial hypercholesterolemia - heterozygous	Angina Pectoris, Variant	Angina Pectoris	Hypertensive disease	Escherichia coli urinary tract infection	HIV Infections	Haemophilus influenzae pneumonia	Klebsiella cystitis	Hyperlipidemia	Chronic heart failure	Allergic rhinitis (disorder)	Infection of skin AND/OR subcutaneous tissue	Staphylococcus aureus infection	Staphylococcal Pneumonia	Acne Vulgaris	Acute gonococcal cervicitis	Bacterial infection due to Klebsiella pneumoniae	Infection of bone	Pneumonia, Bacterial	Rheumatoid Arthritis	Proteus urinary tract infection	Acute gonococcal urethritis	Intraabdominal Infections	Escherichia coli Infections	Tinea Pedis	Vitamin Deficiency	Rhinoscleroma	Pneumonia due to Escherichia coli	Gonorrhea of rectum	Acute exacerbation of chronic bronchitis	Chronic small plaque psoriasis	Acute gonococcal endometritis	Enterobacter pneumonia	Chemotherapy-induced nausea and vomiting	Infective otitis media	Exanthema	Bacterial urinary infection	Lower respiratory tract infection	Urinary tract infection	URINARY TRACT INFECTION ENTEROCOCCUS	Contact Dermatitis	Pulmonary arterial hypertension
loracarbef	Infection of skin AND/OR subcutaneous tissue	Streptococcus pyogenes infection	Staphylococcus aureus infection	Bacterial sepsis	Urinary tract infection	Intraabdominal Infections	Arthropathy associated with infection	Infective otitis media	Haemophilus influenzae pneumonia	Staphylococcal Pneumonia	Abdominal Abscess	Infection of bone	Pneumonia, Bacterial	Lower respiratory tract infection	Pelvic Inflammatory Disease	Pharyngitis	Proteus urinary tract infection	Peritonitis	Streptococcal tonsillitis	Pneumonia due to Escherichia coli	Pneumonia	Tonsillitis	Upper Respiratory Infections	Bacterial infection due to Klebsiella pneumoniae	Sepsis due to Staphylococcus aureus	Osteomyelitis due to Staphylococcus aureus	Acute otitis media	Endometritis	Streptococcal pneumonia	Streptococcal meningitis	Escherichia coli urinary tract infection	Acute gonococcal endometritis	Genitourinary tract infection	Klebsiella cystitis	Meningococcal meningitis	Pneumonia due to Pseudomonas	Escherichia coli Infections	Serratia sepsis	Rhinoscleroma	Escherichia coli septicemia	Enterobacteriaceae Infections	Septicemia due to Bacteroides	Septicemia due to enterococcus	Tetanus	Aspiration Pneumonia	URINARY TRACT INFECTION ENTEROCOCCUS	Cholangitis	Acute gonococcal urethritis	Fusospirochetal pharyngitis
droperidol	Schizophrenia	Psychotic Disorders	Nausea and vomiting	Bipolar disorder in remission	Parkinson Disease	Bipolar affective disorder, current episode manic	Mixed bipolar I disorder	Gilles de la Tourette syndrome	Hypertensive disease	Parkinsonian Disorders	Anxiety	Chronic schizophrenia	Hyperprolactinemia	Treatment-resistant schizophrenia	Restless Legs Syndrome	Allergic rhinitis (disorder)	Migraine Disorders	Tonic - clonic seizures	Vomiting	Acromegaly	Redness of eye	Parkinson Disease, Postencephalitic	Hypotension	Nausea	Nasal congestion (finding)	Intractable hiccups	Disruptive Behavior Disorder	Vascular Headaches	Acute intermittent porphyria	Diabetes Mellitus, Non-Insulin-Dependent	Pulmonary Emphysema	Rhinitis	Depressive disorder	Rhinorrhea	Mixed anxiety and depressive disorder	Post-Traumatic Stress Disorder	Paroxysmal supraventricular tachycardia	Headache Disorders	Simple Partial Seizures	Pheochromocytoma	Generalized Anxiety Disorder	Phobia, Social	Obesity	Bedwetting	Asthma attack	Schizoaffective Disorder	Prostatic Hypertrophy	Cluster Headache	Sinus headache
framycetin	Urinary tract infection	Bacterial conjunctivitis	Corneal abrasion	Bacterial keratitis	Gonorrhea of rectum	Escherichia coli Infections	Brucellosis	Granuloma Inguinale	Acute gonococcal cervicitis	Blepharoconjunctivitis	Ophthalmia Neonatorum	Infective blepharitis	Pneumonia due to Pseudomonas	Uveitis	Sepsis due to Pseudomonas	Infection of bone	Serratia Infections	Proteus pneumonia	Acute tuberculosis	Cholangitis	Meningitis, Bacterial	Rhinoscleroma	Gonorrhea of pharynx	Hepatic Encephalopathy	Intraabdominal Infections	Hepatic Coma	Sepsis due to Gram negative bacteria	Bacterial peritonitis	Keratitis	Infection due to Pseudomonas aeruginosa	Enterobacter pneumonia	Tuberculosis, Pulmonary	Pneumonia due to Escherichia coli	Acute gonococcal urethritis	Enterobacteriaceae Infections	Lymphogranuloma Venereum	Rocky Mountain Spotted Fever	Q Fever	TYPHUS	Rickettsialpox	Psittacosis	Relapsing Fever	Chancroids	Bacterial infection due to Klebsiella pneumoniae	Tularemia	Bacterial sepsis	Neonatal meningitis	Acute gonococcal epididymo-orchitis	Infection of skin AND/OR subcutaneous tissue
meperidine	Pain	Major Depressive Disorder	Obesity	Depressive disorder	Drug-induced constipation	Pulmonary Cystic Fibrosis	Poisoning by acetaminophen	Amyloidosis	Rhinitis	Bronchiectasis	Generalized Anxiety Disorder	Attention deficit hyperactivity disorder	Narcolepsy	Bronchitis	Opiate Addiction	Poisoning by opiate analgesic drug	Phobia, Social	Dysmenorrhea	Acute postoperative pain	Nasal congestion (finding)	Premenstrual Dysphoric Disorder	Common Cold	Rhinorrhea	Chronic pain	Obsessive-Compulsive Disorder	Labor Pain	Post-Traumatic Stress Disorder	Headache Disorders	Hypotension	Coughing	Influenza-like symptoms	Sore Throat	Parkinsonian Disorders	Panic Disorder	Diarrhea	Pseudobulbar affect	Mouth irritation	Rhinitis, Vasomotor	Bedwetting	Degenerative polyarthritis	Severe pain	Sneezing	Parkinson Disease, Postencephalitic	Low Cardiac Output Syndrome	Lennox-Gastaut syndrome	Decompensated cardiac failure	Fever	Hypercholesterolemia	Severe major depression with psychotic features
methscopolamine bromide	Peptic Ulcer	Increased frequency of micturition	Urgency of micturition	Urge Incontinence	Bladder muscle dysfunction - overactive	Depressive disorder	Cycloplegia	Mydriasis	Irritable Bowel Syndrome	Extrapyramidal Disorders	Schizophrenia	Pruritus	Nausea and vomiting	Chronic Obstructive Airway Disease	Motion Sickness	Gastric ulcer	Urticaria	Depression, Bipolar	Urinary Incontinence	Dysuria	Posterior synechiae	Bipolar affective disorder, current episode manic	Iridocyclitis	Rhinitis, Vasomotor	Sialorrhea	Parkinson Disease	Psychotic Disorders	Symptomatic dermographism	Parkinsonian Disorders	Parkinson Disease, Postencephalitic	Rhinorrhea	Nausea	Vomiting	Ocular Hypertension	Allergic rhinitis (disorder)	Bipolar disorder in remission	Uveitis	Acute intermittent porphyria	Intractable hiccups	Disruptive Behavior Disorder	Coughing	Treatment-resistant schizophrenia	Bipolar Disorder	Neurogenic Urinary Bladder	Hay fever	Bedwetting	Nocturia	Suprapubic pain	Vertigo
dronabinol	Obesity	Hypertensive disease	Escherichia coli urinary tract infection	HIV Infections	Haemophilus influenzae pneumonia	Klebsiella cystitis	Infection of skin AND/OR subcutaneous tissue	Allergic rhinitis (disorder)	Staphylococcus aureus infection	Bacterial infection due to Klebsiella pneumoniae	Infection of bone	Rheumatoid Arthritis	Acne Vulgaris	Acute gonococcal cervicitis	Pneumonia, Bacterial	Staphylococcal Pneumonia	Proteus urinary tract infection	Intraabdominal Infections	Acute gonococcal urethritis	Escherichia coli Infections	Urinary tract infection	Rhinoscleroma	Pneumonia due to Escherichia coli	Acute exacerbation of chronic bronchitis	Gonorrhea of rectum	Tinea Pedis	Chronic heart failure	Vitamin Deficiency	Enterobacter pneumonia	Lower respiratory tract infection	Chronic small plaque psoriasis	Exanthema	Acute gonococcal endometritis	Streptococcal pneumonia	Pulmonary arterial hypertension	Infective otitis media	Bacterial urinary infection	Osteomyelitis due to Staphylococcus aureus	Enterobacteriaceae Infections	Bronchitis	Bacterial conjunctivitis	Streptococcal tonsillitis	Seborrheic dermatitis	Diabetes Mellitus, Non-Insulin-Dependent	Chemotherapy-induced nausea and vomiting	Contact Dermatitis	Gonorrhea	Pruritus Ani	Accidental poisoning by lead and its compounds and fumes
hexylcaine	Ventricular arrhythmia	Pruritus	Skin irritation	Paroxysmal atrial fibrillation	Mouth irritation	Premature Ejaculation	Epilepsy characterized by intractable complex partial seizures	Postherpetic neuralgia	Pruritus Ani	Paroxysmal atrial flutter	Neuralgia	Urethritis	Hemorrhoids	Pediculus capitis infestation	Status Epilepticus	Scabies <infestation>	Infestation by Phthirus pubis	Hypertensive disease	Lennox-Gastaut syndrome	Tonic-Clonic Epilepsy	Motor cortex epilepsy	Epilepsies, Partial	Severe anxiety (panic)	Epilepsy	Acute gonococcal cervicitis	Klebsiella cystitis	Acne Vulgaris	Escherichia coli urinary tract infection	Acute gonococcal urethritis	Bacterial infection due to Klebsiella pneumoniae	Simple Partial Seizures	Pneumonia due to Escherichia coli	Gonorrhea of rectum	Proteus urinary tract infection	Haemophilus influenzae pneumonia	Urinary tract infection	Acute exacerbation of chronic bronchitis	Escherichia coli Infections	HIV Infections	Bacterial urinary infection	Chronic heart failure	Lower respiratory tract infection	Vitamin Deficiency	Staphylococcus aureus infection	Rheumatoid Arthritis	Infective otitis media	Escherichia coli septicemia	Acute gonococcal endometritis	Intraabdominal Infections
methohexital	Sleeplessness	Initial insomnia	Muscle Spasticity	Epilepsy	Sleep Initiation and Maintenance Disorders	Back Pain	Severe anxiety (panic)	Tonic-Clonic Epilepsy	Lennox-Gastaut syndrome	Hypertensive disease	Epilepsy characterized by intractable complex partial seizures	Escherichia coli urinary tract infection	HIV Infections	Simple Partial Seizures	Bacterial infection due to Klebsiella pneumoniae	Haemophilus influenzae pneumonia	Klebsiella cystitis	Status Epilepticus	Pseudotumor Cerebri	Diabetes Mellitus, Non-Insulin-Dependent	Rheumatoid Arthritis	Acne Vulgaris	Staphylococcal Pneumonia	Acute gonococcal cervicitis	Acute gonococcal urethritis	Tension Headache	Rhinoscleroma	Pneumonia due to Escherichia coli	Escherichia coli Infections	Vitamin Deficiency	apprehension	Tension	Proteus urinary tract infection	Infection of skin AND/OR subcutaneous tissue	Tinea Pedis	Acute exacerbation of chronic bronchitis	Infective otitis media	Urinary tract infection	Chronic heart failure	Lower respiratory tract infection	Gonorrhea of rectum	Bacterial urinary infection	Intraabdominal Infections	Staphylococcus aureus infection	Chemotherapy-induced nausea and vomiting	Streptococcal tonsillitis	Chronic small plaque psoriasis	Pruritus Ani	Pulmonary arterial hypertension
gallamine triethiodide	Peptic Ulcer	Depressive disorder	Increased frequency of micturition	Urgency of micturition	Schizophrenia	Urge Incontinence	Bladder muscle dysfunction - overactive	Irritable Bowel Syndrome	Cycloplegia	Mydriasis	Extrapyramidal Disorders	Alzheimer's Disease	Motion Sickness	Depression, Bipolar	Rhinitis, Vasomotor	Nausea and vomiting	Pruritus	Chronic Obstructive Airway Disease	Urticaria	Rhinorrhea	Treatment-resistant schizophrenia	Dysuria	Urinary Incontinence	Bipolar Disorder	Gastric ulcer	Myasthenia Gravis	Glaucoma, Open-Angle	Posterior synechiae	Coughing	Iridocyclitis	Autistic Disorder	Bipolar disorder in remission	Symptomatic dermographism	Parkinson Disease, Postencephalitic	Parkinsonian Disorders	Sialorrhea	Psychotic Disorders	Nausea	Sleeplessness	Bipolar affective disorder, current episode manic	Uveitis	Parkinson Disease	Vomiting	Hay fever	Nicotine Dependence	Acute intermittent porphyria	Severe major depression with psychotic features	Bedwetting	Intractable hiccups
nabilone	Obesity	Hypertensive disease	Escherichia coli urinary tract infection	HIV Infections	Haemophilus influenzae pneumonia	Klebsiella cystitis	Infection of skin AND/OR subcutaneous tissue	Allergic rhinitis (disorder)	Staphylococcus aureus infection	Bacterial infection due to Klebsiella pneumoniae	Infection of bone	Rheumatoid Arthritis	Acne Vulgaris	Acute gonococcal cervicitis	Pneumonia, Bacterial	Staphylococcal Pneumonia	Proteus urinary tract infection	Intraabdominal Infections	Acute gonococcal urethritis	Escherichia coli Infections	Urinary tract infection	Rhinoscleroma	Pneumonia due to Escherichia coli	Acute exacerbation of chronic bronchitis	Gonorrhea of rectum	Tinea Pedis	Chronic heart failure	Vitamin Deficiency	Enterobacter pneumonia	Lower respiratory tract infection	Chronic small plaque psoriasis	Exanthema	Acute gonococcal endometritis	Streptococcal pneumonia	Pulmonary arterial hypertension	Infective otitis media	Bacterial urinary infection	Osteomyelitis due to Staphylococcus aureus	Enterobacteriaceae Infections	Bronchitis	Bacterial conjunctivitis	Streptococcal tonsillitis	Seborrheic dermatitis	Diabetes Mellitus, Non-Insulin-Dependent	Chemotherapy-induced nausea and vomiting	Contact Dermatitis	Gonorrhea	Pruritus Ani	Accidental poisoning by lead and its compounds and fumes
pefloxacin	Urinary tract infection	Haemophilus influenzae pneumonia	Gonorrhea	Acute gonococcal urethritis	Bacterial sepsis	Infection of skin AND/OR subcutaneous tissue	Klebsiella cystitis	Abdominal Abscess	Haemophilus parainfluenzae pneumonia	Acute Moraxella catarrhalis bronchitis	Bacterial conjunctivitis	Escherichia coli urinary tract infection	Gonorrhea of rectum	PYELONEPHRITIS E COLI	Acute exacerbation of chronic bronchitis	Acute gonococcal cervicitis	Mycoplasma pneumonia	Moraxella catarrhalis pneumonia	Pneumonia due to Klebsiella pneumoniae	Acute maxillary sinusitis	Chancroids	Cystitis escherichia	Chronic Bacterial Prostatitis	Streptococcal pneumonia	Legionella pneumophila pneumonia	Gonorrhea of pharynx	Chlamydial pneumonia	Bacterial infection due to Klebsiella pneumoniae	Streptococcus pyogenes infection	Otitis Externa	Pneumonia, Bacterial	URINARY TRACT INFECTION ENTEROCOCCUS	Bacterial urinary infection	Pneumonia due to Pseudomonas	Anthrax disease	Rhinoscleroma	Malignant otitis externa due to Pseudomonas aeruginosa	Enterobacteriaceae Infections	Lower respiratory tract infection	Proteus urinary tract infection	Chlamydial cervicitis	Staphylococcal Pneumonia	Acute gonococcal endometritis	Arthropathy associated with infection	Typhoid Fever	Peritonitis	Infective otitis externa	Acute Promyelocytic Leukemia	Nosocomial pneumonia
sotalol	Hypertensive disease	Pulmonary Emphysema	Paroxysmal atrial fibrillation	Angina Pectoris	Common Cold	Ocular Hypertension	Ventricular arrhythmia	Asthma attack	Paroxysmal atrial flutter	Atrioventricular Block	Hypovolemic Shock	Cardiac Arrest	Low Cardiac Output Syndrome	Acute Coronary Syndrome	Acute Moraxella catarrhalis bronchitis	Allergic rhinitis (disorder)	Depression, Bipolar	Haemophilus parainfluenzae pneumonia	Glaucoma, Open-Angle	Chronic idiopathic urticaria	Atrial Fibrillation	Anxiety	Supraventricular tachycardia	Chronic Obstructive Airway Disease	Paroxysmal supraventricular tachycardia	Allergic asthma	Intrinsic asthma	Acute maxillary sinusitis	Bronchitis	Rhinitis	Chronic heart failure	Status Epilepticus	Asthma	Motor cortex epilepsy	Myocardial Infarction	Sneezing	Headache Disorders	Invasive Ductal Breast Carcinoma	Bronchitis, Chronic	Hypotension	Idiopathic hypertrophic subaortic stenosis	Hypertrophic Cardiomyopathy	Hemangioma	Bulimia Nervosa	Prostatic Hypertrophy	Bronchiectasis	Chlamydial urethritis	Gilles de la Tourette syndrome	Coughing
phenindione	Thromboembolism	Thrombosis	Cerebral Embolism	Myocardial Infarction	Hypertensive disease	Escherichia coli urinary tract infection	HIV Infections	Haemophilus influenzae pneumonia	Klebsiella cystitis	Acne Vulgaris	Infection of skin AND/OR subcutaneous tissue	Staphylococcus aureus infection	Allergic rhinitis (disorder)	Infection of bone	Bacterial infection due to Klebsiella pneumoniae	Rheumatoid Arthritis	Acute gonococcal cervicitis	Deep Vein Thrombosis	Pneumonia, Bacterial	Staphylococcal Pneumonia	Proteus urinary tract infection	Streptococcal pneumonia	Escherichia coli Infections	Hypercholesterolemia	Acute gonococcal urethritis	Intraabdominal Infections	Gonorrhea of rectum	Urinary tract infection	Chronic heart failure	Rhinoscleroma	Pneumonia due to Escherichia coli	Chemotherapy-induced nausea and vomiting	Tinea Pedis	Acute exacerbation of chronic bronchitis	Lower respiratory tract infection	Chronic small plaque psoriasis	Enterobacter pneumonia	Exanthema	Acute gonococcal endometritis	Vitamin Deficiency	Pruritus Ani	Streptococcal tonsillitis	Bacterial urinary infection	Hyperlipidemia, Familial Combined	Enterobacteriaceae Infections	Bronchitis	Osteomyelitis due to Staphylococcus aureus	Bacterial conjunctivitis	Pulmonary arterial hypertension
levallorphan	Pain	Dysmenorrhea	Drug-induced constipation	Acute postoperative pain	Severe pain	Diarrhea	Chronic pain	Labor Pain	Opiate Addiction	Poisoning by opiate analgesic drug	Coughing	Degenerative polyarthritis	Sore Throat	Obesity	Rhinitis	Infection of skin AND/OR subcutaneous tissue	Staphylococcus aureus infection	Mouth irritation	Nasal congestion (finding)	Rhinorrhea	Common Cold	Allergic rhinitis (disorder)	Chemotherapy-induced nausea and vomiting	Pseudobulbar affect	Traveler's diarrhea	Sneezing	Intraabdominal Infections	Fever	Irritable bowel syndrome with diarrhea	Diarrhoea predominant irritable bowel syndrome	Escherichia coli urinary tract infection	HIV Infections	Hypertensive disease	Pneumonia, Bacterial	Klebsiella cystitis	Alcoholic Intoxication, Chronic	Staphylococcal Pneumonia	Haemophilus influenzae pneumonia	Bacterial infection due to Klebsiella pneumoniae	Influenza-like symptoms	Acute gonococcal cervicitis	Chronic heart failure	Infection of bone	Escherichia coli Infections	Rhinoscleroma	Tinea Pedis	Vitamin Deficiency	Proteus urinary tract infection	Acne Vulgaris
acetyldigitoxin	Hypertensive disease	Chronic heart failure	Hypertensive urgency	Edema	Tinea Versicolor	Ventricular Fibrillation	HIV Infections	Klebsiella cystitis	Onychomycosis	Seborrheic dermatitis	Haemophilus influenzae pneumonia	Escherichia coli urinary tract infection	Atrial Fibrillation	Scurfiness of scalp	Tinea Capitis	Tinea corporis (disorder)	Pneumonia, Bacterial	Tinea cruris	Bacterial infection due to Klebsiella pneumoniae	Infection of bone	Angina Pectoris	Rheumatoid Arthritis	Infection of skin AND/OR subcutaneous tissue	Tinea Pedis	Acne Vulgaris	Staphylococcus aureus infection	Contact Dermatitis	Staphylococcal Pneumonia	Pulmonary arterial hypertension	Acute gonococcal cervicitis	Exanthema	Acute gonococcal urethritis	Proteus urinary tract infection	Vitamin Deficiency	Allergic rhinitis (disorder)	Acute exacerbation of chronic bronchitis	Escherichia coli Infections	Chemotherapy-induced nausea and vomiting	Enterobacter pneumonia	Rhinoscleroma	Platelet aggregation inhibition	Chronic small plaque psoriasis	Gonorrhea of rectum	Pneumonia due to Escherichia coli	Osteomyelitis due to Staphylococcus aureus	Acute gonococcal endometritis	Lower respiratory tract infection	Bacterial conjunctivitis	Bacterial urinary infection
aminocaproic acid	Endometriosis	Breast Fibrocystic Disease	Hypertensive disease	Hormone receptor positive malignant neoplasm of breast	Escherichia coli urinary tract infection	Allergic rhinitis (disorder)	Haemophilus influenzae pneumonia	Klebsiella cystitis	HIV Infections	Fever	Rheumatoid Arthritis	Acne Vulgaris	Infection of bone	Bacterial infection due to Klebsiella pneumoniae	Infection of skin AND/OR subcutaneous tissue	Staphylococcal Pneumonia	Pneumonia, Bacterial	Staphylococcus aureus infection	Acute gonococcal cervicitis	Escherichia coli Infections	Acute gonococcal urethritis	Proteus urinary tract infection	Chronic heart failure	Rhinoscleroma	Pulmonary arterial hypertension	Pneumonia due to Escherichia coli	Acute exacerbation of chronic bronchitis	Menorrhagia	Female hypogonadism syndrome	Gonorrhea of rectum	Intraabdominal Infections	Vitamin Deficiency	Tinea Pedis	Enterobacter pneumonia	Chronic small plaque psoriasis	Exanthema	Acute gonococcal endometritis	Streptococcal pneumonia	Chemotherapy-induced nausea and vomiting	Pruritus Ani	Osteomyelitis due to Staphylococcus aureus	Bacterial urinary infection	Enterobacteriaceae Infections	Bacterial conjunctivitis	Streptococcal tonsillitis	Seborrheic dermatitis	Contact Dermatitis	Diabetes Mellitus, Non-Insulin-Dependent	Headache Disorders
alitretinoin	Acne Vulgaris	Hypercholesterolemia	Chloasma	Hyperkeratosis	Senile lentigo	Hyperlipidemia	Facial hyperpigmentation	Psoriasis	Acute Promyelocytic Leukemia	Lymphoma, T-Cell, Cutaneous	Hypoparathyroidism	Renal Osteodystrophy	Hyperparathyroidism	Neonatal hypocalcemia	HIV Infections	Chronic heart failure	Escherichia coli urinary tract infection	Rheumatoid Arthritis	Klebsiella cystitis	Chemotherapy-induced nausea and vomiting	Bacterial conjunctivitis	Osteomyelitis due to Staphylococcus aureus	Pulmonary arterial hypertension	Hypocalcemia	Hypophosphatemia	Gonorrhea of rectum	Edema	Enterobacter pneumonia	Bacterial urinary infection	Acute gonococcal cervicitis	Enterobacteriaceae Infections	Acute gonococcal endometritis	Infection of bone	Accidental poisoning by lead and its compounds and fumes	Acute otitis media	Acute exacerbation of chronic bronchitis	Gastroesophageal reflux disease	Otitis Externa	Exanthema	Chronic small plaque psoriasis	Proteus urinary tract infection	Trachoma	Bacterial infection due to Klebsiella pneumoniae	Hepatitis C, Chronic	URINARY TRACT INFECTION ENTEROCOCCUS	Streptococcal tonsillitis	Granuloma Annulare	Pruritus of genital organs	Scalp psoriasis
foscarnet	Herpes zoster disease	Recurrent genital herpes simplex	Herpes Labialis	Keratitis, Dendritic	Recurrent herpes simplex labialis	Keratitis, Herpetic	Hypertensive disease	Escherichia coli urinary tract infection	HIV Infections	Acute gonococcal cervicitis	Klebsiella cystitis	Bacterial infection due to Klebsiella pneumoniae	Haemophilus influenzae pneumonia	Arthropathy associated with infection	Infection of skin AND/OR subcutaneous tissue	Infection of bone	Acne Vulgaris	Staphylococcus aureus infection	Allergic rhinitis (disorder)	Staphylococcal Pneumonia	Pneumonia, Bacterial	Paroxysmal supraventricular tachycardia	Pneumonia due to Escherichia coli	Intraabdominal Infections	Rheumatoid Arthritis	Proteus urinary tract infection	Escherichia coli Infections	Diabetes Mellitus, Non-Insulin-Dependent	Chemotherapy-induced nausea and vomiting	Acute gonococcal urethritis	Cytomegalovirus Retinitis	Chickenpox	Genital Herpes	Chronic heart failure	Gonorrhea	Urinary tract infection	Rhinoscleroma	Gonorrhea of rectum	Enterobacteriaceae Infections	Tinea Pedis	Infective otitis media	Vitamin Deficiency	Bacterial conjunctivitis	Lower respiratory tract infection	Acute gonococcal endometritis	Chronic small plaque psoriasis	Exanthema	Bronchitis	Bacterial urinary infection
mephenytoin	Ventricular arrhythmia	Epilepsy characterized by intractable complex partial seizures	Paroxysmal atrial fibrillation	Tonic-Clonic Epilepsy	Lennox-Gastaut syndrome	Scabies <infestation>	Infestation by Phthirus pubis	Pediculus capitis infestation	Tinea Versicolor	Cutaneous Candidiasis	Status Epilepticus	Paroxysmal atrial flutter	Epilepsy	Simple Partial Seizures	Carcinoma breast stage IV	Hypertensive disease	Hypercholesterolemia	Tonic - clonic seizures	Epilepsies, Partial	Tinea corporis (disorder)	Tinea Pedis	Hyperlipidemia	Tinea cruris	Premature Ejaculation	Motor cortex epilepsy	Candidiasis, Vulvovaginal	Oropharyngeal candidiasis	Non-Small Cell Lung Carcinoma	Diaper Rash	Oral candidiasis	HIV Infections	Pruritus Ani	Acne Vulgaris	Breast Carcinoma	Systemic candidiasis	Severe anxiety (panic)	Seborrheic dermatitis	Postherpetic neuralgia	Hepatitis C, Chronic	Female hypogonadism syndrome	Hypertriglyceridemia	Thromboembolism	Thrombosis	Angina Pectoris	Mycosis Fungoides	Multiple Myeloma	Neuralgia	Hemorrhoids	Familial hypercholesterolemia - heterozygous
rofecoxib	Rheumatoid Arthritis	Degenerative polyarthritis	Pain	Multiple Myeloma	Dysmenorrhea	Ankylosing spondylitis	Arthritic pains	Back Pain	Ulcerative Colitis	Sprains and Strains	Headache Disorders	Toothache	Sinus headache	Arthralgia	Tendinitis	Bursitis	Malignant lymphoma, lymphocytic, intermediate differentiation, diffuse	Gout	Hypertriglyceridemia	Tuberculosis, Pulmonary	Myocardial Infarction	Breastfeeding (mother)	Synovitis	Common Cold	Migraine Disorders	Influenza-like symptoms	Fever	Acute postoperative pain	Staphylococcus aureus infection	Diabetes Mellitus, Non-Insulin-Dependent	shoulder bursitis	Patent ductus arteriosus	Shoulder tendinitis	Rheumatism	Erythema nodosum leprosum	Tenosynovitis	Acute tuberculosis	Scurfiness of scalp	Bacterial infection due to Klebsiella pneumoniae	Allergic rhinitis (disorder)	Seborrheic dermatitis	Tinea Pedis	Infection of skin AND/OR subcutaneous tissue	Menorrhagia	Hypertensive disease	Pulmonary Emphysema	Tinea corporis (disorder)	Ulcerative colitis in remission	Chronic ulcerative rectosigmoiditis
chlormerodrin	Renal disease with edema NOS	Edema	Hypokalemia	Decompensated cardiac failure	Hypertensive disease	Constipation	Incomplete passage of stool	Absence Epilepsy	Epilepsy	Epilepsy characterized by intractable complex partial seizures	Escherichia coli urinary tract infection	HIV Infections	Klebsiella cystitis	Acute pulmonary edema	Haemophilus influenzae pneumonia	Infection of bone	Bacterial infection due to Klebsiella pneumoniae	Acute gonococcal cervicitis	Acne Vulgaris	Pneumonia, Bacterial	Proteus urinary tract infection	Infection of skin AND/OR subcutaneous tissue	Staphylococcal Pneumonia	Staphylococcus aureus infection	Acute gonococcal urethritis	Intraabdominal Infections	Escherichia coli Infections	Contact Dermatitis	Rhinoscleroma	Vitamin Deficiency	Acute exacerbation of chronic bronchitis	Enterobacter pneumonia	Gonorrhea of rectum	Pruritus Ani	Urinary tract infection	Rheumatoid Arthritis	Allergic rhinitis (disorder)	Pulmonary arterial hypertension	Pneumonia due to Escherichia coli	Acute gonococcal endometritis	Chronic small plaque psoriasis	Bacterial conjunctivitis	Streptococcal pneumonia	Bacterial urinary infection	Tinea Pedis	Infective otitis media	Exanthema	Osteomyelitis due to Staphylococcus aureus	Streptococcal tonsillitis
benzthiazide	Edema	Hypertensive disease	Glaucoma, Open-Angle	Angle Closure Glaucoma	Secondary glaucoma	Ocular Hypertension	Absence Epilepsy	Malignant glaucoma	Peripheral edema	Altitude Sickness	Hypertensive urgency	Epilepsy characterized by intractable complex partial seizures	Decompensated cardiac failure	Pulmonary Emphysema	Tonic-Clonic Epilepsy	Chronic heart failure	Simple Partial Seizures	Contact Dermatitis	Rheumatoid Arthritis	Tinea Versicolor	Exanthema	Hyperinsulinism	insulinoma	Nesidioblastosis	Impacted cerumen	Seborrheic dermatitis	Renal disease with edema NOS	Hypertensive emergency	Muscle Spasticity	Scurfiness of scalp	Lennox-Gastaut syndrome	Acute postoperative pain	Ankylosing spondylitis	HIV Infections	Dysmenorrhea	Diabetic Nephropathy	Initial insomnia	Hypokalemia	Pulmonary arterial hypertension	Vitamin Deficiency	Multiple Myeloma	Diabetes Mellitus, Non-Insulin-Dependent	Infective otitis media	Sleeplessness	Acute pulmonary edema	Gonorrhea	Chemotherapy-induced nausea and vomiting	Cerebrovascular accident	Accidental poisoning by lead and its compounds and fumes
cisatracurium	Nicotine Dependence	Hypertensive disease	Pellagra	Allergic rhinitis (disorder)	Escherichia coli urinary tract infection	Klebsiella cystitis	HIV Infections	Haemophilus influenzae pneumonia	Mouth irritation	Rhinorrhea	Infection of skin AND/OR subcutaneous tissue	Infection of bone	Bulimia Nervosa	Acne Vulgaris	Bacterial infection due to Klebsiella pneumoniae	Acute gonococcal cervicitis	Staphylococcus aureus infection	Pneumonia, Bacterial	Rhinitis, Vasomotor	Rheumatoid Arthritis	Staphylococcal Pneumonia	Proteus urinary tract infection	Panic Disorder	Pseudobulbar affect	Chronic heart failure	Acute gonococcal urethritis	Nasal congestion (finding)	Intraabdominal Infections	Coughing	Escherichia coli Infections	Rhinoscleroma	Pneumonia due to Escherichia coli	Urinary tract infection	Gonorrhea of rectum	Acute exacerbation of chronic bronchitis	Tinea Pedis	Vitamin Deficiency	Chronic small plaque psoriasis	Enterobacter pneumonia	Lower respiratory tract infection	Exanthema	Acute gonococcal endometritis	Streptococcal pneumonia	Infective otitis media	Bacterial urinary infection	Pruritus Ani	Enterobacteriaceae Infections	Osteomyelitis due to Staphylococcus aureus	Premenstrual Dysphoric Disorder
fondaparinux	Deep Vein Thrombosis	Non-Q wave myocardial infarction	Disseminated Intravascular Coagulation	Peripheral arterial embolism	Pulmonary Embolism	Jaundice, Obstructive	HIV Infections	Acne Vulgaris	Staphylococcal Pneumonia	Bacterial infection due to Klebsiella pneumoniae	Escherichia coli urinary tract infection	Urinary tract infection	Chronic heart failure	Rheumatoid Arthritis	Haemophilus influenzae pneumonia	Tinea Pedis	Vitamin Deficiency	Klebsiella cystitis	Pneumonia due to Escherichia coli	Acute gonococcal endometritis	Chronic small plaque psoriasis	Exanthema	Chemotherapy-induced nausea and vomiting	Osteomyelitis due to Staphylococcus aureus	Proteus urinary tract infection	Bacterial urinary infection	Enterobacteriaceae Infections	Infection of bone	Bronchitis	Pruritus Ani	Pulmonary arterial hypertension	Streptococcal tonsillitis	Diabetes Mellitus, Non-Insulin-Dependent	Seborrheic dermatitis	Contact Dermatitis	Bladder pain	Interstitial Cystitis	Streptococcal pneumonia	Accidental poisoning by lead and its compounds and fumes	URINARY TRACT INFECTION ENTEROCOCCUS	Rhinoscleroma	Enterobacter pneumonia	Acute gonococcal urethritis	Bacterial conjunctivitis	Edema	Gastroesophageal reflux disease	Acute gonococcal cervicitis	Scalp psoriasis	Pneumonia, Bacterial
atropine	Schizophrenia	Peptic Ulcer	Increased frequency of micturition	Urgency of micturition	Cycloplegia	Mydriasis	Motion Sickness	Urge Incontinence	Bladder muscle dysfunction - overactive	Depressive disorder	Extrapyramidal Disorders	Rhinitis, Vasomotor	Irritable Bowel Syndrome	Posterior synechiae	Rhinorrhea	Iridocyclitis	Depression, Bipolar	Coughing	Uveitis	Bipolar disorder in remission	Autistic Disorder	Parkinson Disease, Postencephalitic	Chronic Obstructive Airway Disease	Treatment-resistant schizophrenia	Parkinsonian Disorders	Bipolar Disorder	Nausea and vomiting	Allergic rhinitis (disorder)	Urinary Incontinence	Bipolar affective disorder, current episode manic	Gastric ulcer	Psychotic Disorders	Parkinson Disease	Nicotine Dependence	Dysuria	Pruritus	Urticaria	Epilepsy	Sialorrhea	Nasal congestion (finding)	Mixed bipolar I disorder	Bedwetting	Severe major depression with psychotic features	Pellagra	Ocular Hypertension	Influenza due to Influenza A virus	Severe anxiety (panic)	Nausea	Bronchitis, Chronic
fenfluramine	Major Depressive Disorder	Depressive disorder	Depression, Bipolar	Schizophrenia	Obsessive-Compulsive Disorder	Psychotic Disorders	Mixed bipolar I disorder	Bipolar affective disorder, current episode manic	Acromegaly	Hyperprolactinemia	Premenstrual Dysphoric Disorder	Phobia, Social	Migraine Disorders	Pruritus	Panic Disorder	Generalized Anxiety Disorder	Post-Traumatic Stress Disorder	Amenorrhea	Severe major depression with psychotic features	Cluster Headache	Vascular Headaches	Muscle Spasticity	Bipolar disorder in remission	Lichen Simplex Chronicus	Schizoaffective Disorder	Hot flushes	Autistic Disorder	Obesity	Intractable hiccups	Disruptive Behavior Disorder	Bedwetting	Acute intermittent porphyria	Mixed anxiety and depressive disorder	Parkinson Disease	Anxiety	Nausea and vomiting	Vomiting	Alzheimer's Disease	Bulimia Nervosa	Nausea	Tonic - clonic seizures	Chronic schizophrenia	Parkinsonian Disorders	Treatment-resistant schizophrenia	Allergic rhinitis (disorder)	Parkinson Disease, Postencephalitic	Gilles de la Tourette syndrome	Sneezing	Congestive heart failure
valdecoxib	Rheumatoid Arthritis	Degenerative polyarthritis	Glaucoma, Open-Angle	Dysmenorrhea	Angle Closure Glaucoma	Secondary glaucoma	Ankylosing spondylitis	Ocular Hypertension	Acute postoperative pain	Absence Epilepsy	Edema	Multiple Myeloma	Malignant glaucoma	Peripheral edema	Altitude Sickness	Pain	Ulcerative Colitis	Back Pain	Arthritic pains	Scurfiness of scalp	Hypertensive disease	Sprains and Strains	Seborrheic dermatitis	Headache Disorders	Toothache	Arthralgia	Pulmonary Emphysema	Decompensated cardiac failure	Contact Dermatitis	Tendinitis	Bursitis	Exanthema	Impacted cerumen	Gout	Tinea Versicolor	Tuberculosis, Pulmonary	Myocardial Infarction	Hypertriglyceridemia	Malignant lymphoma, lymphocytic, intermediate differentiation, diffuse	Common Cold	Epilepsy characterized by intractable complex partial seizures	Breastfeeding (mother)	Synovitis	Tonic-Clonic Epilepsy	Sinus headache	Influenza-like symptoms	Tenosynovitis	Diabetes Mellitus, Non-Insulin-Dependent	Migraine Disorders
levocarnitine	Hyperuricemia	Pain	Hypercholesterolemia	Drug-induced constipation	Hyperlipidemia	Ulcerative Colitis	Poisoning by opiate analgesic drug	Opiate Addiction	Constipation	Acute gonococcal endometritis	Cholelithiasis	Staphylococcus aureus infection	Biliary Tract Diseases	3-Beta-hydroxy-delta-5-C27-steroid dehydrogenase deficiency	Delta-4-3-oxosteroid-5-beta-reductase deficiency	Xanthomatosis, Cerebrotendinous	Acute Moraxella catarrhalis bronchitis	Haemophilus influenzae pneumonia	Incomplete passage of stool	Rheumatoid Arthritis	Escherichia coli urinary tract infection	HIV Infections	Klebsiella cystitis	Acute gonococcal urethritis	Chronic gouty arthritis	Haemophilus parainfluenzae pneumonia	Infection of skin AND/OR subcutaneous tissue	Acute gonococcal cervicitis	Hypertensive disease	Acne Vulgaris	Streptococcus pyogenes infection	Allergic rhinitis (disorder)	Bacterial infection due to Klebsiella pneumoniae	Infection of bone	Pneumonia, Bacterial	Staphylococcal Pneumonia	Arthritis, Gouty	Acute maxillary sinusitis	Proteus urinary tract infection	Streptococcal tonsillitis	Acute otitis media	Pneumonia due to Escherichia coli	Chronic ulcerative proctitis	Diabetes Mellitus, Non-Insulin-Dependent	Infective otitis media	Gonorrhea of rectum	Enterobacter pneumonia	Ulcerative colitis in remission	Intraabdominal Infections
monobenzone	Acne Vulgaris	Hypertensive disease	Escherichia coli urinary tract infection	HIV Infections	Klebsiella cystitis	Haemophilus influenzae pneumonia	Infection of skin AND/OR subcutaneous tissue	Bacterial infection due to Klebsiella pneumoniae	Allergic rhinitis (disorder)	Infection of bone	Staphylococcus aureus infection	Acute gonococcal cervicitis	Pneumonia, Bacterial	Rheumatoid Arthritis	Staphylococcal Pneumonia	Proteus urinary tract infection	Intraabdominal Infections	Acute gonococcal urethritis	Escherichia coli Infections	Urinary tract infection	Chronic heart failure	Rhinoscleroma	Pneumonia due to Escherichia coli	Gonorrhea of rectum	Acute exacerbation of chronic bronchitis	Exanthema	Tinea Pedis	Vitamin Deficiency	Enterobacter pneumonia	Chronic small plaque psoriasis	Pruritus Ani	Lower respiratory tract infection	Acute gonococcal endometritis	Streptococcal pneumonia	Chemotherapy-induced nausea and vomiting	Infective otitis media	Bacterial urinary infection	Osteomyelitis due to Staphylococcus aureus	Enterobacteriaceae Infections	Bronchitis	Bacterial conjunctivitis	Pulmonary arterial hypertension	Streptococcal tonsillitis	Pruritus	Diabetes Mellitus, Non-Insulin-Dependent	Chloasma	Contact Dermatitis	Seborrheic dermatitis	Gonorrhea
cyclothiazide	Edema	Glaucoma, Open-Angle	Hypertensive disease	Hypertensive urgency	Angle Closure Glaucoma	Secondary glaucoma	Ocular Hypertension	Absence Epilepsy	Malignant glaucoma	Peripheral edema	Altitude Sickness	Decompensated cardiac failure	Rheumatoid Arthritis	Contact Dermatitis	Tinea Versicolor	Exanthema	Epilepsy characterized by intractable complex partial seizures	Seborrheic dermatitis	Impacted cerumen	Chronic heart failure	Scurfiness of scalp	Hyperinsulinism	insulinoma	Nesidioblastosis	Muscle Spasticity	Hypertensive emergency	Pulmonary Emphysema	Acute postoperative pain	HIV Infections	Dysmenorrhea	Ankylosing spondylitis	Simple Partial Seizures	Tonic-Clonic Epilepsy	Sleeplessness	Allergic rhinitis (disorder)	Initial insomnia	Infective otitis media	Vitamin Deficiency	Pulmonary arterial hypertension	Diabetes Mellitus, Non-Insulin-Dependent	Escherichia coli urinary tract infection	Gonorrhea	Chemotherapy-induced nausea and vomiting	Degenerative polyarthritis	Klebsiella cystitis	Urinary tract infection	Angina Pectoris	Accidental poisoning by lead and its compounds and fumes	Lennox-Gastaut syndrome
metaraminol	Hypertensive disease	Nasal congestion (finding)	Rhinorrhea	Diabetes Mellitus, Non-Insulin-Dependent	Anxiety	Redness of eye	Glaucoma, Open-Angle	Headache Disorders	Bronchitis	Prostatic Hypertrophy	Sinus headache	Rhinitis	Pulmonary Emphysema	Allergic rhinitis (disorder)	Paroxysmal supraventricular tachycardia	Hypotension	Schizophrenia	Pheochromocytoma	Asthma attack	Bronchiectasis	Common Cold	Pruritus Ani	Hypertensive urgency	Influenza-like symptoms	Obesity	Treatment-resistant schizophrenia	Severe pain	Persistent Fetal Circulation Syndrome	Gonorrhea	Nausea and vomiting	Peripheral Vascular Diseases	Proctitis	Migraine Disorders	Acute intermittent porphyria	Intractable hiccups	Disruptive Behavior Disorder	Parkinson Disease	Malignant essential hypertension	Bacterial infection due to Klebsiella pneumoniae	Hypertensive emergency	Rectal pain	Escherichia coli urinary tract infection	Rhinitis, Vasomotor	Hemorrhoids	Paroxysmal hypertension	Lichen Simplex Chronicus	Pulmonary Hypertension	anaphylaxis	Dyspnea
amodiaquine	Malaria, Falciparum	Escherichia coli urinary tract infection	Hypertensive disease	Rheumatoid Arthritis	HIV Infections	Haemophilus influenzae pneumonia	Klebsiella cystitis	Toxoplasmosis	Allergic rhinitis (disorder)	Staphylococcus aureus infection	Infection of bone	Acne Vulgaris	Acute gonococcal cervicitis	Toxoplasmosis associated with AIDS	Lupus Erythematosus, Discoid	Proteus urinary tract infection	Bacterial infection due to Klebsiella pneumoniae	Intraabdominal Infections	Acute gonococcal urethritis	Malaria	Acute exacerbation of chronic bronchitis	Staphylococcal Pneumonia	Urinary tract infection	Escherichia coli Infections	Chronic heart failure	Pneumonia, Bacterial	Rhinoscleroma	Pneumonia due to Escherichia coli	Gonorrhea of rectum	Infection of skin AND/OR subcutaneous tissue	Tinea Pedis	Infective blepharitis	Vitamin Deficiency	Enterobacter pneumonia	Chronic small plaque psoriasis	Lower respiratory tract infection	Exanthema	Lupus Erythematosus, Systemic	Acute gonococcal endometritis	Streptococcal pneumonia	Chemotherapy-induced nausea and vomiting	Enterobacteriaceae Infections	Infective otitis media	Pruritus Ani	Bacterial urinary infection	Osteomyelitis due to Staphylococcus aureus	Bronchitis	Seborrheic dermatitis	Bacterial conjunctivitis
oxandrolone	Hot flushes	Hormone receptor positive malignant neoplasm of breast	Delayed Puberty	Testicular hypogonadism	Deficiency of testosterone biosynthesis	Atrophic Vaginitis	Cryptorchidism	Klinefelter Syndrome	Acne Vulgaris	Sleeplessness	Metastatic Prostate Carcinoma	Seborrheic dermatitis	Atrophy of vulva	Malignant epithelial neoplasm of female breast	Oral candidiasis	Primary hypogonadism	Hypogonadotropic hypogonadism	Hypopituitarism	Scurfiness of scalp	Histoplasmosis	Blastomycosis	Hypertensive disease	Invasive Ductal Breast Carcinoma	Adrenal Gland Hyperfunction	Chemotherapy-induced nausea and vomiting	Systemic candidiasis	Tinea Pedis	Menorrhagia	Gastroesophageal reflux disease	Paracoccidioidomycosis	Escherichia coli urinary tract infection	Tinea corporis (disorder)	Tinea cruris	Klebsiella cystitis	Tinea Versicolor	Chronic heart failure	Bacterial infection due to Klebsiella pneumoniae	Chromoblastomycosis	Edema	HIV Infections	Staphylococcus aureus infection	Intraabdominal Infections	Allergic rhinitis (disorder)	Coccidioidomycosis	Acute gonococcal cervicitis	Rheumatoid Arthritis	Urinary tract infection	Cutaneous Candidiasis	Haemophilus influenzae pneumonia
clorazepic acid	Sleeplessness	Anxiety	Lennox-Gastaut syndrome	Epilepsies, Myoclonic	Endometrial Carcinoma	Alcohol Withdrawal Delirium	Secondary malignant neoplasm of kidney	Metrorrhagia	Secondary physiologic amenorrhea	Panic Disorder	Absence Epilepsy	HIV Infections	Endometriosis	Atrophic Vaginitis	Epileptic drop attack	Alcohol withdrawal syndrome	Tetanus	Status Epilepticus	Epilepsy characterized by intractable complex partial seizures	Mixed anxiety and depressive disorder	Muscle Spasticity	Dysuria	Severe anxiety (panic)	Tonic - clonic seizures	Simple Partial Seizures	Hot flushes	Generalized Anxiety Disorder	Agitation	Bipolar disorder in remission	Epilepsies, Partial	Irritable Bowel Syndrome	Breast Fibrocystic Disease	Motor cortex epilepsy	Peptic Ulcer	Alcoholic Intoxication, Chronic	Infantile Severe Myoclonic Epilepsy	Bacterial infection due to Klebsiella pneumoniae	Rhinoscleroma	Staphylococcal Pneumonia	Vitamin Deficiency	Escherichia coli urinary tract infection	Chemotherapy-induced nausea and vomiting	Rheumatoid Arthritis	Escherichia coli Infections	Pneumonia due to Escherichia coli	Diabetes Mellitus, Non-Insulin-Dependent	Klebsiella cystitis	Chronic small plaque psoriasis	Sleep Initiation and Maintenance Disorders
dexmedetomidine	Hypertensive disease	Glaucoma, Open-Angle	Parkinson Disease	Migraine Disorders	Nasal congestion (finding)	Rhinorrhea	Vascular Headaches	Cluster Headache	Bronchitis	Bronchiectasis	Acromegaly	Hyperprolactinemia	Asthma attack	Mixed anxiety and depressive disorder	Redness of eye	Hypertensive urgency	Hypotension	Chronic heart failure	Alzheimer's Disease	Tonic - clonic seizures	Pheochromocytoma	Attention deficit hyperactivity disorder	Severe pain	Cerebrovascular Occlusion	Escherichia coli urinary tract infection	Pulmonary arterial hypertension	Persistent Fetal Circulation Syndrome	Bipolar disorder in remission	Cerebrovascular Disorders	Vascular Diseases	Allergic rhinitis (disorder)	Asthma	Simple Partial Seizures	Bipolar Disorder	Dermatitis, Atopic	Klebsiella cystitis	Exanthema	Epilepsy characterized by intractable complex partial seizures	Malignant essential hypertension	anaphylaxis	Dyspnea	Wheezing	Haemophilus influenzae pneumonia	Staphylococcus aureus infection	Opioid withdrawal	Chronic small plaque psoriasis	Contact Dermatitis	Chemotherapy-induced nausea and vomiting	Bacterial infection due to Klebsiella pneumoniae
sevelamer	Hypertensive disease	Escherichia coli urinary tract infection	HIV Infections	Klebsiella cystitis	Haemophilus influenzae pneumonia	Infection of skin AND/OR subcutaneous tissue	Allergic rhinitis (disorder)	Staphylococcus aureus infection	Bacterial infection due to Klebsiella pneumoniae	Infection of bone	Acne Vulgaris	Acute gonococcal cervicitis	Pneumonia, Bacterial	Staphylococcal Pneumonia	Rheumatoid Arthritis	Proteus urinary tract infection	Intraabdominal Infections	Acute gonococcal urethritis	Escherichia coli Infections	Urinary tract infection	Chronic heart failure	Rhinoscleroma	Chronic small plaque psoriasis	Vitamin Deficiency	Pneumonia due to Escherichia coli	Acute exacerbation of chronic bronchitis	Gonorrhea of rectum	Tinea Pedis	Enterobacter pneumonia	Lower respiratory tract infection	Exanthema	Acute gonococcal endometritis	Streptococcal pneumonia	Chemotherapy-induced nausea and vomiting	Infective otitis media	Pruritus Ani	Bacterial urinary infection	Osteomyelitis due to Staphylococcus aureus	Enterobacteriaceae Infections	Bronchitis	Bacterial conjunctivitis	Pulmonary arterial hypertension	Streptococcal tonsillitis	Pruritus	Seborrheic dermatitis	Diabetes Mellitus, Non-Insulin-Dependent	Hypoparathyroidism	Gonorrhea	Contact Dermatitis
sulfametopyrazine	Hypertensive disease	Escherichia coli urinary tract infection	Malaria, Falciparum	HIV Infections	Klebsiella cystitis	Haemophilus influenzae pneumonia	Infection of skin AND/OR subcutaneous tissue	Rheumatoid Arthritis	Acne Vulgaris	Allergic rhinitis (disorder)	Pneumonia, Bacterial	Bacterial infection due to Klebsiella pneumoniae	Staphylococcus aureus infection	Infection of bone	Acute gonococcal cervicitis	Staphylococcal Pneumonia	Proteus urinary tract infection	Intraabdominal Infections	Toxoplasmosis	Acute gonococcal urethritis	Escherichia coli Infections	Urinary tract infection	Acute exacerbation of chronic bronchitis	Rhinoscleroma	Chronic heart failure	Pneumonia due to Escherichia coli	Gonorrhea of rectum	Ulcerative Colitis	Arthropathy associated with infection	Tinea Pedis	Toxoplasmosis associated with AIDS	Vitamin Deficiency	Enterobacter pneumonia	Bronchitis	Exanthema	Chronic small plaque psoriasis	Lower respiratory tract infection	Bacterial conjunctivitis	Acute gonococcal endometritis	Streptococcal pneumonia	Chemotherapy-induced nausea and vomiting	Infective otitis media	Seborrheic dermatitis	Enterobacteriaceae Infections	Pruritus Ani	Bacterial urinary infection	Osteomyelitis due to Staphylococcus aureus	Pulmonary arterial hypertension	Streptococcal tonsillitis
isoflurophate	Alzheimer's Disease	Glaucoma, Open-Angle	Myasthenia Gravis	Iron deficiency anemia	Anemia of prematurity	Sleeplessness	Megaloblastic anemia due to folate deficiency	Organophosphate poisoning	Dementia associated with Parkinson's Disease	HIV Infections	Klebsiella cystitis	Hypertensive disease	Acne Vulgaris	Gastroesophageal reflux disease	Acute gonococcal cervicitis	Diabetic Nephropathy	Haemophilus influenzae pneumonia	Infection of bone	Staphylococcal Pneumonia	Bacterial infection due to Klebsiella pneumoniae	Pneumonia, Bacterial	Urinary Retention	Acute gonococcal urethritis	Escherichia coli urinary tract infection	anticholinergic toxicity	Chronic heart failure	Acute exacerbation of chronic bronchitis	Escherichia coli Infections	Zollinger-Ellison syndrome	Chemotherapy-induced nausea and vomiting	Enterobacter pneumonia	Gonorrhea of rectum	Infective otitis media	Rheumatoid Arthritis	Vitamin Deficiency	Acute gonococcal endometritis	Pneumonia due to Escherichia coli	Rhinoscleroma	Dyspepsia	Heartburn	Bacterial conjunctivitis	Acute otitis media	Biotin deficiency disease	Exanthema	Lower respiratory tract infection	Chronic small plaque psoriasis	Staphylococcus aureus infection	Accidental poisoning by lead and its compounds and fumes	Osteomyelitis due to Staphylococcus aureus
mycophenolate mofetil	Hepatitis C, Chronic	Respiratory Syncytial Virus Infections	Hypertensive disease	Escherichia coli urinary tract infection	HIV Infections	Haemophilus influenzae pneumonia	Infection of skin AND/OR subcutaneous tissue	Allergic rhinitis (disorder)	Bacterial infection due to Klebsiella pneumoniae	Infection of bone	Acne Vulgaris	Acute gonococcal cervicitis	Rheumatoid Arthritis	Staphylococcal Pneumonia	Pneumonia, Bacterial	Proteus urinary tract infection	Staphylococcus aureus infection	Intraabdominal Infections	Klebsiella cystitis	Acute gonococcal urethritis	Acute otitis media	Urinary tract infection	Chronic heart failure	Pneumonia due to Escherichia coli	Acute exacerbation of chronic bronchitis	Tinea Pedis	Streptococcal tonsillitis	Vitamin Deficiency	Enterobacter pneumonia	Lower respiratory tract infection	Chronic small plaque psoriasis	Exanthema	Streptococcal pneumonia	Chemotherapy-induced nausea and vomiting	Infective otitis media	Bacterial urinary infection	Enterobacteriaceae Infections	Pruritus Ani	Hypertriglyceridemia	Pulmonary arterial hypertension	Diabetes Mellitus, Non-Insulin-Dependent	Pruritus	Seborrheic dermatitis	Contact Dermatitis	Gonorrhea	URINARY TRACT INFECTION ENTEROCOCCUS	Accidental poisoning by lead and its compounds and fumes	Bacterial conjunctivitis	Arthropathy associated with infection
cephaloglycin	Sepsis due to Staphylococcus aureus	Arthropathy associated with infection	Infection of bone	Infective otitis media	Bacterial sepsis	Proteus urinary tract infection	Infection of skin AND/OR subcutaneous tissue	Abdominal Abscess	Gonorrhea	URINARY TRACT INFECTION ENTEROCOCCUS	Haemophilus influenzae pneumonia	Staphylococcal Pneumonia	Escherichia coli urinary tract infection	Klebsiella cystitis	Staphylococcal endocarditis	Acute gonococcal endometritis	Sinusitis	Peritonitis	Streptococcal meningitis	Acute gonococcal cervicitis	Pharyngitis	Intraabdominal Infections	Septicemia due to enterococcus	Female genital tract infection	Staphylococcus aureus infection	Osteomyelitis due to Staphylococcus aureus	Hypertensive disease	Pneumonia, Bacterial	Meningococcal meningitis	Staphylococcal Infections	Enterobacteriaceae Infections	Acute gonococcal urethritis	Bacterial peritonitis	Endometritis	Septicemia due to Bacteroides	Gonorrhea of rectum	Streptococcal endocarditis	Escherichia coli Infections	Pneumonia due to Pseudomonas	Rhinoscleroma	Meningitis, Escherichia coli	Bacterial infection due to Klebsiella pneumoniae	Acute bacterial sinusitis	Urinary tract infection	Tonsillitis	Streptococcal tonsillitis	Streptococcal pneumonia	Genitourinary tract infection	Streptococcal sepsis
fluorescein	Malignant neoplasm of ovary	Non-Small Cell Lung Carcinoma	Adenocarcinoma of pancreas	Carcinoma breast stage IV	Leukemia, Myelocytic, Acute	Hodgkin Disease	Multiple Myeloma	Testicular Germ Cell Tumor	Lymphoma, Non-Hodgkin	Acute Promyelocytic Leukemia	Chronic heart failure	Diffuse Large B-Cell Lymphoma	Acute lymphocytic leukemia	Hairy Cell Leukemia	Malaria, Falciparum	Lymphoma, T-Cell, Cutaneous	Nephroblastoma	HIV Infections	Lymphoma, Follicular	Myeloid Leukemia, Chronic	Neuroblastoma	Chronic Lymphocytic Leukemia	Malignant neoplasm of lung	Rhabdomyosarcoma	Rheumatoid Arthritis	Asthma	Hepatitis B, Chronic	Lupus Erythematosus, Discoid	Bacterial Vaginosis	Giardiasis	Metastasis from malignant tumor of colon	Glioblastoma multiforme of brain	Pleural Effusion, Malignant	Malignant neoplasm of stomach stage IV	Vitiligo	Malignant pericardial effusion	Malignant ascites	Malignant neoplasm of urinary bladder	Malignant tumor of colon	Keratitis, Herpetic	Malignant tumor of cervix	Malignant melanoma, metastatic	Acute amebiasis	Trichomonas Infections	Liver Abscess, Amebic	Hepatitis C, Chronic	Lupus Erythematosus, Systemic	Metastatic Prostate Carcinoma	Keratitis, Dendritic
nicergoline	Hypertensive disease	Nasal congestion (finding)	Rhinorrhea	Diabetes Mellitus, Non-Insulin-Dependent	Anxiety	Redness of eye	Glaucoma, Open-Angle	Headache Disorders	Bronchitis	Prostatic Hypertrophy	Sinus headache	Rhinitis	Pulmonary Emphysema	Allergic rhinitis (disorder)	Paroxysmal supraventricular tachycardia	Hypotension	Schizophrenia	Pheochromocytoma	Asthma attack	Bronchiectasis	Common Cold	Pruritus Ani	Hypertensive urgency	Influenza-like symptoms	Obesity	Treatment-resistant schizophrenia	Severe pain	Persistent Fetal Circulation Syndrome	Gonorrhea	Nausea and vomiting	Peripheral Vascular Diseases	Proctitis	Migraine Disorders	Acute intermittent porphyria	Intractable hiccups	Disruptive Behavior Disorder	Parkinson Disease	Malignant essential hypertension	Bacterial infection due to Klebsiella pneumoniae	Hypertensive emergency	Rectal pain	Escherichia coli urinary tract infection	Rhinitis, Vasomotor	Hemorrhoids	Paroxysmal hypertension	Lichen Simplex Chronicus	Pulmonary Hypertension	anaphylaxis	Dyspnea
clodronic acid	Osteitis Deformans	Heterotopic Ossification	Humoral hypercalcemia of malignancy (disorder)	Edema	Hypertensive disease	Escherichia coli urinary tract infection	Klebsiella cystitis	Bacterial infection due to Klebsiella pneumoniae	HIV Infections	Acute gonococcal cervicitis	Haemophilus influenzae pneumonia	Infection of skin AND/OR subcutaneous tissue	Acne Vulgaris	Infective otitis media	Proteus urinary tract infection	Pneumonia, Bacterial	Allergic rhinitis (disorder)	Staphylococcus aureus infection	Hypocalcemia	Infection of bone	Vitamin Deficiency	Escherichia coli Infections	Chronic heart failure	Arthropathy associated with infection	Tinea Pedis	Staphylococcal Pneumonia	Multiple Myeloma	Rheumatoid Arthritis	Hypoparathyroidism	Acute gonococcal urethritis	Bacterial urinary infection	Intraabdominal Infections	Pneumonia due to Escherichia coli	Rhinoscleroma	Chronic small plaque psoriasis	Bronchitis	Dyspareunia	Enterobacter pneumonia	Acute exacerbation of chronic bronchitis	Gonorrhea of rectum	Urinary tract infection	Enterobacteriaceae Infections	Female infertility	Lower respiratory tract infection	Osteomyelitis due to Staphylococcus aureus	Acute gonococcal endometritis	Streptococcal pneumonia	Chemotherapy-induced nausea and vomiting	Exanthema
procaine	Obesity	Pruritus	Skin irritation	Narcolepsy	Mouth irritation	Major Depressive Disorder	Nicotine Dependence	Attention deficit hyperactivity disorder	Rhinorrhea	Gastroesophageal reflux disease	Parkinsonian Disorders	Influenza due to Influenza A virus	Rhinitis, Vasomotor	Nasal congestion (finding)	Parkinson Disease, Postencephalitic	Hypotension	Seasonal Affective Disorder	Allergic rhinitis (disorder)	Pulmonary Cystic Fibrosis	Extrapyramidal Disorders	Poisoning by acetaminophen	Amyloidosis	Pellagra	Bronchitis	Bronchiectasis	Decompensated cardiac failure	Low Cardiac Output Syndrome	Postherpetic neuralgia	Rhinitis	Schizophrenia	Chronic idiopathic urticaria	Panic Disorder	Pruritus Ani	Gastroparesis due to diabetes mellitus	Severe pain	Generalized Anxiety Disorder	Premenstrual Dysphoric Disorder	Autistic Disorder	Tinea Versicolor	Irritable bowel syndrome with diarrhea	Diarrhoea predominant irritable bowel syndrome	Bulimia Nervosa	Pseudobulbar affect	Headache Disorders	Bipolar Disorder	Coughing	Neuralgia	Chemotherapy-induced nausea and vomiting	Urethritis
rocuronium	Schizophrenia	Depressive disorder	Nicotine Dependence	Depression, Bipolar	Gastroesophageal reflux disease	Peptic Ulcer	Treatment-resistant schizophrenia	Rhinorrhea	Increased frequency of micturition	Urgency of micturition	Rhinitis, Vasomotor	Autistic Disorder	Pellagra	Bladder muscle dysfunction - overactive	Urge Incontinence	Motion Sickness	Chemotherapy-induced nausea and vomiting	Seasonal Affective Disorder	Allergic rhinitis (disorder)	Irritable Bowel Syndrome	Chronic idiopathic urticaria	Extrapyramidal Disorders	Major Depressive Disorder	Gastroparesis due to diabetes mellitus	Cycloplegia	Coughing	Mydriasis	Dysuria	Bulimia Nervosa	Severe pain	Chronic Obstructive Airway Disease	Irritable bowel syndrome with diarrhea	Diarrhoea predominant irritable bowel syndrome	Pruritus	Nasal congestion (finding)	Mouth irritation	Bipolar Disorder	Urinary Incontinence	Gastric ulcer	Nausea	Escherichia coli urinary tract infection	Urticaria	Parkinson Disease, Postencephalitic	Parkinsonian Disorders	Sialorrhea	Klebsiella cystitis	Pseudobulbar affect	Iridocyclitis	Infective otitis media
atracurium besylate	Nicotine Dependence	Hypertensive disease	Pellagra	Allergic rhinitis (disorder)	Escherichia coli urinary tract infection	Klebsiella cystitis	HIV Infections	Haemophilus influenzae pneumonia	Mouth irritation	Rhinorrhea	Infection of skin AND/OR subcutaneous tissue	Infection of bone	Bulimia Nervosa	Acne Vulgaris	Bacterial infection due to Klebsiella pneumoniae	Acute gonococcal cervicitis	Staphylococcus aureus infection	Pneumonia, Bacterial	Rhinitis, Vasomotor	Rheumatoid Arthritis	Staphylococcal Pneumonia	Proteus urinary tract infection	Panic Disorder	Pseudobulbar affect	Chronic heart failure	Acute gonococcal urethritis	Nasal congestion (finding)	Intraabdominal Infections	Coughing	Escherichia coli Infections	Rhinoscleroma	Pneumonia due to Escherichia coli	Urinary tract infection	Gonorrhea of rectum	Acute exacerbation of chronic bronchitis	Tinea Pedis	Vitamin Deficiency	Chronic small plaque psoriasis	Enterobacter pneumonia	Lower respiratory tract infection	Exanthema	Acute gonococcal endometritis	Streptococcal pneumonia	Infective otitis media	Bacterial urinary infection	Pruritus Ani	Enterobacteriaceae Infections	Osteomyelitis due to Staphylococcus aureus	Premenstrual Dysphoric Disorder
hetacillin	Infection of skin AND/OR subcutaneous tissue	Bacterial sepsis	Infective otitis media	Arthropathy associated with infection	Streptococcus pyogenes infection	Staphylococcus aureus infection	Intraabdominal Infections	Abdominal Abscess	Infection of bone	Urinary tract infection	Sepsis due to Staphylococcus aureus	Haemophilus influenzae pneumonia	Staphylococcal Pneumonia	Proteus urinary tract infection	Pharyngitis	Streptococcal meningitis	Pneumonia, Bacterial	Peritonitis	Acute gonococcal endometritis	Meningococcal meningitis	Pelvic Inflammatory Disease	URINARY TRACT INFECTION ENTEROCOCCUS	Streptococcal tonsillitis	Endometritis	Lower respiratory tract infection	Gonorrhea	Escherichia coli urinary tract infection	Staphylococcal endocarditis	Klebsiella cystitis	Septicemia due to enterococcus	Osteomyelitis due to Staphylococcus aureus	Tonsillitis	Pneumonia	Meningitis, Escherichia coli	Genitourinary tract infection	Sinusitis	Female genital tract infection	Serratia sepsis	Pneumonia due to Escherichia coli	Acute otitis media	Septicemia due to Bacteroides	Enterobacteriaceae Infections	Staphylococcal Infections	Pneumonia due to Pseudomonas	Bacterial infection due to Klebsiella pneumoniae	Streptococcal pneumonia	Escherichia coli Infections	Acute gonococcal cervicitis	Upper Respiratory Infections
isoflurane	Sleeplessness	Lennox-Gastaut syndrome	Severe anxiety (panic)	Anxiety	Epilepsy	Endometrial Carcinoma	Epilepsy characterized by intractable complex partial seizures	Nicotine Dependence	Secondary malignant neoplasm of kidney	Initial insomnia	Simple Partial Seizures	Metrorrhagia	Secondary physiologic amenorrhea	Tonic-Clonic Epilepsy	Status Epilepticus	Pellagra	Atrophic Vaginitis	Endometriosis	Rhinitis, Vasomotor	Tonic - clonic seizures	Muscle Spasticity	Diarrhea	Epilepsies, Myoclonic	Posterior synechiae	Nasal congestion (finding)	Sleep Initiation and Maintenance Disorders	Iridocyclitis	Rhinorrhea	Mixed anxiety and depressive disorder	Influenza due to Influenza A virus	Panic Disorder	Mouth irritation	Severe pain	Uveitis	Cycloplegia	Pseudotumor Cerebri	Bipolar disorder in remission	Nausea and vomiting	Tension Headache	Irritable Bowel Syndrome	Cerebral Ischemia	Mydriasis	Motion Sickness	Common Cold	Traveler's diarrhea	Extrapyramidal Disorders	Alcohol Withdrawal Delirium	Coughing	Epilepsies, Partial
hexachlorophene	Hot flushes	Dyspareunia	Osteoporosis, Postmenopausal	Atrophic Vaginitis	Endometriosis	Female hypogonadism syndrome	Pediculus capitis infestation	Scabies <infestation>	Infestation by Phthirus pubis	Hormone receptor positive malignant neoplasm of breast	Sleeplessness	Acne Vulgaris	Delayed Puberty	Testicular hypogonadism	Deficiency of testosterone biosynthesis	Pain	Carcinoma breast stage IV	Atrophy of vulva	Cryptorchidism	Klinefelter Syndrome	Drug-induced constipation	Adrenal Gland Hyperfunction	Female infertility	Decompensated cardiac failure	Poisoning by opiate analgesic drug	Opiate Addiction	Chemotherapy-induced nausea and vomiting	Precocious Puberty	Invasive Ductal Breast Carcinoma	Prostatic Neoplasms	Osteitis Deformans	Hypertensive disease	Malignant epithelial neoplasm of female breast	Metastatic Prostate Carcinoma	Heterotopic Ossification	Shock, Cardiogenic	Heart Decompensation	Escherichia coli urinary tract infection	Urethral atrophy	Humoral hypercalcemia of malignancy (disorder)	Klebsiella cystitis	HIV Infections	Sleep Initiation and Maintenance Disorders	Intraabdominal Infections	Staphylococcus aureus infection	Chronic small plaque psoriasis	Primary hypogonadism	Hypogonadotropic hypogonadism	Hypopituitarism
hydrocortamate	Lymphoma, T-Cell, Cutaneous	Asthma	Ankylosing spondylitis	Psoriasis	Lymphoma, Non-Hodgkin	Nephrotic Syndrome	Sarcoidosis	Inflammatory Bowel Diseases	Serum Sickness	Erythema Multiforme	Adrenal cortical hypofunction	Acquired thrombocytopenia	Exfoliative dermatitis	Laryngeal Edema	Cooley's anemia	Simple Pulmonary Eosinophilia	Autoimmune hemolytic anemia	Rheumatic Heart Disease	Berylliosis	Musculoskeletal Diseases	Thyroiditis	Anemia, Diamond-Blackfan	Pemphigus	Bursitis	Hodgkin Disease	Pruritus Ani	Transplanted organ rejection	Tuberculosis, Miliary	Multiple Sclerosis	Scalp psoriasis	Iritis	Punctate keratopathy	Corneal Ulcer	Cyclitis	Allergic rhinitis (disorder)	Lupus Erythematosus, Discoid	Exanthema	Arthritis, Gouty	Chronic small plaque psoriasis	Dermatitis Herpetiformis	Granuloma Annulare	Pruritus of genital organs	Seborrheic dermatitis	Humoral hypercalcemia of malignancy (disorder)	Addison Disease	Adrenogenital disorder	Arthritis, Psoriatic	Trichinellosis	Rheumatoid Arthritis
propiomazine	Schizophrenia	Allergic Conjunctivitis	Psychotic Disorders	Depressive disorder	Bipolar affective disorder, current episode manic	Bipolar disorder in remission	Hay fever	Allergic rhinitis (disorder)	Mixed bipolar I disorder	Rhinorrhea	Nasal congestion (finding)	Major Depressive Disorder	Pruritus	Nausea and vomiting	Sneezing	Rhinitis, Vasomotor	Hyperprolactinemia	Acromegaly	Urticaria	Symptomatic dermographism	Gilles de la Tourette syndrome	Intractable hiccups	Disruptive Behavior Disorder	Parkinsonian Disorders	Depression, Bipolar	Acute intermittent porphyria	Mixed anxiety and depressive disorder	Itching of eye	Tonic - clonic seizures	Chronic schizophrenia	Treatment-resistant schizophrenia	Obsessive-Compulsive Disorder	Common Cold	Schizoaffective Disorder	Parkinson Disease	Nausea	Bedwetting	Amenorrhea	Redness of eye	Vascular Headaches	Vomiting	Parkinson Disease, Postencephalitic	Migraine Disorders	Phobia, Social	Post-Traumatic Stress Disorder	Premenstrual Dysphoric Disorder	Sinus headache	Bipolar Disorder	Vertigo
roxithromycin	Haemophilus influenzae pneumonia	Staphylococcus aureus infection	Streptococcus pyogenes infection	Haemophilus parainfluenzae pneumonia	Acute bacterial bronchitis	Pneumonia, Bacterial	Streptococcal tonsillitis	Acute bacterial sinusitis	Infection of skin AND/OR subcutaneous tissue	Helicobacter-associated gastritis	Acute otitis media	Streptococcal pneumonia	Acute Moraxella catarrhalis bronchitis	Escherichia coli Infections	Acute exacerbation of chronic bronchitis	Infective otitis media	Klebsiella cystitis	Rhinoscleroma	Hypertriglyceridemia	Hypertensive disease	HIV Infections	Escherichia coli urinary tract infection	Pulmonary Mycobacterium avium complex infection	Acute gonococcal cervicitis	Acute maxillary sinusitis	Infection of bone	Bacterial infection due to Klebsiella pneumoniae	Chancroids	Bacterial urinary infection	Pneumonia due to Escherichia coli	Allergic rhinitis (disorder)	Acne Vulgaris	URINARY TRACT INFECTION ENTEROCOCCUS	prostatitis	Staphylococcal Pneumonia	Rheumatoid Arthritis	URINARY TRACT INFECTION CITROBACTER	Endometrial Carcinoma	Secondary malignant neoplasm of kidney	Pharyngitis	Metrorrhagia	Secondary physiologic amenorrhea	Chronic heart failure	Atrophic Vaginitis	Gonorrhea of rectum	Acute gonococcal endometritis	Enterobacteriaceae Infections	Pneumonia due to Staphylococcus aureus	Proteus urinary tract infection
nalidixic acid	Malignant neoplasm of ovary	Non-Small Cell Lung Carcinoma	Adenocarcinoma of pancreas	Carcinoma breast stage IV	Leukemia, Myelocytic, Acute	Hodgkin Disease	Multiple Myeloma	Testicular Germ Cell Tumor	Lymphoma, Non-Hodgkin	Acute Promyelocytic Leukemia	Chronic heart failure	Diffuse Large B-Cell Lymphoma	Acute lymphocytic leukemia	Hairy Cell Leukemia	Malaria, Falciparum	Lymphoma, T-Cell, Cutaneous	Nephroblastoma	HIV Infections	Lymphoma, Follicular	Myeloid Leukemia, Chronic	Neuroblastoma	Chronic Lymphocytic Leukemia	Malignant neoplasm of lung	Rhabdomyosarcoma	Rheumatoid Arthritis	Asthma	Hepatitis B, Chronic	Lupus Erythematosus, Discoid	Bacterial Vaginosis	Giardiasis	Metastasis from malignant tumor of colon	Glioblastoma multiforme of brain	Pleural Effusion, Malignant	Malignant neoplasm of stomach stage IV	Vitiligo	Malignant pericardial effusion	Malignant ascites	Malignant neoplasm of urinary bladder	Malignant tumor of colon	Keratitis, Herpetic	Malignant tumor of cervix	Malignant melanoma, metastatic	Acute amebiasis	Trichomonas Infections	Liver Abscess, Amebic	Hepatitis C, Chronic	Lupus Erythematosus, Systemic	Metastatic Prostate Carcinoma	Keratitis, Dendritic
cryptenamine	Depressive disorder	Peptic Ulcer	Increased frequency of micturition	Urgency of micturition	Bladder muscle dysfunction - overactive	Urge Incontinence	Schizophrenia	Hot flushes	Irritable Bowel Syndrome	Motion Sickness	Cycloplegia	Pruritus	Ventricular Fibrillation	Rhinitis, Vasomotor	Mydriasis	Dysuria	Chronic Obstructive Airway Disease	Urticaria	Allergic rhinitis (disorder)	Hay fever	Urinary Incontinence	Gastric ulcer	Allergic Conjunctivitis	Iridocyclitis	Generalized Anxiety Disorder	Coughing	Sialorrhea	Ocular Hypertension	Rhinorrhea	Uveitis	Symptomatic dermographism	Depression, Bipolar	Extrapyramidal Disorders	Posterior synechiae	Nausea	Staphylococcus aureus infection	Narcolepsy	Escherichia coli urinary tract infection	Vomiting	Lichen Simplex Chronicus	Nocturia	Suprapubic pain	Treatment-resistant schizophrenia	Bipolar Disorder	Attention deficit hyperactivity disorder	Nausea and vomiting	Neurogenic Urinary Bladder	Vertigo	Ventricular arrhythmia
acyclovir	Herpes zoster disease	Recurrent genital herpes simplex	Herpes Labialis	Keratitis, Dendritic	Recurrent herpes simplex labialis	Keratitis, Herpetic	Arthropathy associated with infection	Hypertensive disease	Paroxysmal supraventricular tachycardia	Acute gonococcal cervicitis	Cytomegalovirus Retinitis	Escherichia coli urinary tract infection	Bacterial infection due to Klebsiella pneumoniae	Chickenpox	Genital Herpes	HIV Infections	Klebsiella cystitis	Haemophilus influenzae pneumonia	Infection of bone	Infection of skin AND/OR subcutaneous tissue	Diabetes Mellitus, Non-Insulin-Dependent	Acne Vulgaris	Staphylococcal Pneumonia	Pneumonia due to Escherichia coli	Staphylococcus aureus infection	Chemotherapy-induced nausea and vomiting	Intraabdominal Infections	Escherichia coli Infections	Pneumonia, Bacterial	Gonorrhea	Rheumatoid Arthritis	Proteus urinary tract infection	Allergic rhinitis (disorder)	Chronic heart failure	Acute gonococcal urethritis	Enterobacteriaceae Infections	Bacterial conjunctivitis	Gonorrhea of rectum	Rhinoscleroma	Urinary tract infection	Infective otitis media	Tinea Pedis	Hypertriglyceridemia	Bronchitis	Vitamin Deficiency	Lower respiratory tract infection	Acute gonococcal endometritis	Chronic small plaque psoriasis	Exanthema
gadopentetic acid	Allergic Conjunctivitis	Hypertensive disease	Escherichia coli urinary tract infection	HIV Infections	Haemophilus influenzae pneumonia	Klebsiella cystitis	Infection of skin AND/OR subcutaneous tissue	Allergic rhinitis (disorder)	Staphylococcus aureus infection	Bacterial infection due to Klebsiella pneumoniae	Infection of bone	Acne Vulgaris	Acute gonococcal cervicitis	Pneumonia, Bacterial	Staphylococcal Pneumonia	Rheumatoid Arthritis	Malignant melanoma, metastatic	Proteus urinary tract infection	Intraabdominal Infections	Acute gonococcal urethritis	Escherichia coli Infections	Urinary tract infection	Pulmonary arterial hypertension	Chronic heart failure	Rhinoscleroma	Asthma	Pneumonia due to Escherichia coli	Acute exacerbation of chronic bronchitis	Gonorrhea of rectum	Tinea Pedis	Vitamin Deficiency	Enterobacter pneumonia	Lower respiratory tract infection	Chronic small plaque psoriasis	Exanthema	Leukemia, Myeloid, Accelerated Phase	Streptococcal pneumonia	Acute gonococcal endometritis	Chemotherapy-induced nausea and vomiting	Infective otitis media	Bronchitis	Blast Phase	Pruritus Ani	Bacterial urinary infection	Enterobacteriaceae Infections	Osteomyelitis due to Staphylococcus aureus	Bacterial conjunctivitis	Streptococcal tonsillitis	Seborrheic dermatitis
candesartan cilexetil	Hypertensive disease	Diabetic Nephropathy	Cerebrovascular accident	Escherichia coli urinary tract infection	HIV Infections	Klebsiella cystitis	Hypertensive urgency	Chronic heart failure	Acne Vulgaris	Rheumatoid Arthritis	Allergic rhinitis (disorder)	Escherichia coli Infections	Infection of skin AND/OR subcutaneous tissue	Acute gonococcal urethritis	Rhinoscleroma	Staphylococcal Pneumonia	Acute gonococcal cervicitis	Acute exacerbation of chronic bronchitis	Bacterial infection due to Klebsiella pneumoniae	Gonorrhea of rectum	Acute gonococcal endometritis	Pneumonia, Bacterial	Vitamin Deficiency	Infection of bone	Enterobacter pneumonia	Chronic small plaque psoriasis	Exanthema	Osteomyelitis due to Staphylococcus aureus	Bronchitis	Pruritus Ani	Bacterial conjunctivitis	Pulmonary arterial hypertension	Enterobacteriaceae Infections	Bacterial urinary infection	Pruritus	Diabetes Mellitus, Non-Insulin-Dependent	Streptococcal tonsillitis	Pneumonia due to Escherichia coli	Seborrheic dermatitis	Urinary tract infection	Chemotherapy-induced nausea and vomiting	Accidental poisoning by lead and its compounds and fumes	Contact Dermatitis	Streptococcal pneumonia	Gonorrhea	Acute otitis media	URINARY TRACT INFECTION ENTEROCOCCUS	Haemophilus influenzae pneumonia	Infective otitis media
alfentanil	Pain	Dysmenorrhea	Drug-induced constipation	Acute postoperative pain	Severe pain	Diarrhea	Chronic pain	Labor Pain	Opiate Addiction	Poisoning by opiate analgesic drug	Coughing	Degenerative polyarthritis	Sore Throat	Obesity	Rhinitis	Infection of skin AND/OR subcutaneous tissue	Staphylococcus aureus infection	Mouth irritation	Nasal congestion (finding)	Rhinorrhea	Common Cold	Allergic rhinitis (disorder)	Chemotherapy-induced nausea and vomiting	Pseudobulbar affect	Traveler's diarrhea	Sneezing	Intraabdominal Infections	Fever	Irritable bowel syndrome with diarrhea	Diarrhoea predominant irritable bowel syndrome	Escherichia coli urinary tract infection	HIV Infections	Hypertensive disease	Pneumonia, Bacterial	Klebsiella cystitis	Alcoholic Intoxication, Chronic	Staphylococcal Pneumonia	Haemophilus influenzae pneumonia	Bacterial infection due to Klebsiella pneumoniae	Influenza-like symptoms	Acute gonococcal cervicitis	Chronic heart failure	Infection of bone	Escherichia coli Infections	Rhinoscleroma	Tinea Pedis	Vitamin Deficiency	Proteus urinary tract infection	Acne Vulgaris
minaprine	Schizophrenia	Major Depressive Disorder	Psychotic Disorders	Depressive disorder	Bipolar affective disorder, current episode manic	Mixed bipolar I disorder	Nausea and vomiting	Parkinson Disease	Bipolar disorder in remission	Depression, Bipolar	Hyperprolactinemia	Acromegaly	Parkinsonian Disorders	Parkinson Disease, Postencephalitic	Obsessive-Compulsive Disorder	Alzheimer's Disease	Treatment-resistant schizophrenia	Phobia, Social	Amenorrhea	Intractable hiccups	Disruptive Behavior Disorder	Migraine Disorders	Autistic Disorder	Premenstrual Dysphoric Disorder	Nausea	Vomiting	Acute intermittent porphyria	Generalized Anxiety Disorder	Gilles de la Tourette syndrome	Post-Traumatic Stress Disorder	Schizoaffective Disorder	Mixed anxiety and depressive disorder	Vascular Headaches	Chronic schizophrenia	Pruritus	Severe major depression with psychotic features	Bedwetting	Panic Disorder	Tonic - clonic seizures	Cluster Headache	Extrapyramidal Disorders	Muscle Spasticity	Bipolar Disorder	Increased frequency of micturition	Urgency of micturition	Decompensated cardiac failure	Anxiety	Myasthenia Gravis	Urge Incontinence
proparacaine	Pruritus	Skin irritation	Mouth irritation	Pruritus Ani	Postherpetic neuralgia	Escherichia coli urinary tract infection	Hypertensive disease	HIV Infections	Klebsiella cystitis	Haemophilus influenzae pneumonia	Hemorrhoids	Neuralgia	Urethritis	Infection of skin AND/OR subcutaneous tissue	Premature Ejaculation	Bacterial infection due to Klebsiella pneumoniae	Pediculus capitis infestation	Staphylococcus aureus infection	Acne Vulgaris	Infection of bone	Scabies <infestation>	Infestation by Phthirus pubis	Acute gonococcal cervicitis	Pneumonia, Bacterial	Allergic rhinitis (disorder)	Staphylococcal Pneumonia	Proteus urinary tract infection	Rheumatoid Arthritis	Intraabdominal Infections	Acute gonococcal urethritis	Escherichia coli Infections	Chronic heart failure	Urinary tract infection	Rhinoscleroma	Pneumonia due to Escherichia coli	Gonorrhea of rectum	Acute exacerbation of chronic bronchitis	Vitamin Deficiency	Chronic small plaque psoriasis	Enterobacter pneumonia	Acute gonococcal endometritis	Streptococcal pneumonia	Chemotherapy-induced nausea and vomiting	Lower respiratory tract infection	Bacterial urinary infection	Osteomyelitis due to Staphylococcus aureus	Bronchitis	Infective otitis media	Pulmonary arterial hypertension
phenylbutazone	Rheumatoid Arthritis	Degenerative polyarthritis	Pain	Dysmenorrhea	Menorrhagia	Arthritic pains	Back Pain	Headache Disorders	Sprains and Strains	Ulcerative Colitis	Ankylosing spondylitis	Toothache	Sinus headache	Arthralgia	Tendinitis	Multiple Myeloma	Common Cold	Migraine Disorders	Bursitis	Gout	Influenza-like symptoms	Myocardial Infarction	Synovitis	Hypertriglyceridemia	Fever	Breastfeeding (mother)	Onchocerciasis	shoulder bursitis	Patent ductus arteriosus	Shoulder tendinitis	Rheumatism	Pulmonary Emphysema	Tenosynovitis	Eosinophilic Pneumonia	Scurfiness of scalp	Loiasis	Elephantiasis	Allergic rhinitis (disorder)	Diabetes Mellitus, Non-Insulin-Dependent	Tuberculosis, Pulmonary	Ulcerative colitis in remission	Seborrheic dermatitis	Chronic ulcerative rectosigmoiditis	Chronic ulcerative proctitis	Malignant lymphoma, lymphocytic, intermediate differentiation, diffuse	Myalgia	Arthritis	Osteoarthritis, Knee	Acute tuberculosis
rosoxacin	Haemophilus influenzae pneumonia	Gonorrhea	Urinary tract infection	Acute gonococcal urethritis	Klebsiella cystitis	Escherichia coli urinary tract infection	Infection of skin AND/OR subcutaneous tissue	Bacterial conjunctivitis	Bacterial sepsis	Streptococcal pneumonia	Pneumonia, Bacterial	Staphylococcal Pneumonia	Haemophilus parainfluenzae pneumonia	Abdominal Abscess	Acute gonococcal cervicitis	PYELONEPHRITIS E COLI	Acute exacerbation of chronic bronchitis	Moraxella catarrhalis pneumonia	Gonorrhea of rectum	Mycoplasma pneumonia	Proteus urinary tract infection	Acute Moraxella catarrhalis bronchitis	Staphylococcus aureus infection	URINARY TRACT INFECTION ENTEROCOCCUS	Legionella pneumophila pneumonia	Chlamydial pneumonia	Pneumonia due to Klebsiella pneumoniae	Bacterial infection due to Klebsiella pneumoniae	Streptococcus pyogenes infection	Chancroids	Gonorrhea of pharynx	Acute maxillary sinusitis	Bacterial urinary infection	Cystitis escherichia	Chronic Bacterial Prostatitis	Otitis Externa	Arthropathy associated with infection	Anthrax disease	Pneumonia due to Pseudomonas	Rhinoscleroma	Acute bacterial bronchitis	Enterobacteriaceae Infections	Lower respiratory tract infection	Acute gonococcal endometritis	Peritonitis	Malignant otitis externa due to Pseudomonas aeruginosa	Nosocomial pneumonia	Typhoid Fever	Enterobacter pneumonia
propofol	Sleeplessness	Lennox-Gastaut syndrome	Anxiety	Endometrial Carcinoma	Secondary malignant neoplasm of kidney	Metrorrhagia	Secondary physiologic amenorrhea	Status Epilepticus	Endometriosis	Testicular Germ Cell Tumor	Epilepsies, Myoclonic	Motor cortex epilepsy	Epilepsies, Partial	Pediculus capitis infestation	Scabies <infestation>	Infestation by Phthirus pubis	Atrophic Vaginitis	Alcohol Withdrawal Delirium	Panic Disorder	Pleural Effusion, Malignant	Malignant tumor of cervix	Squamous cell carcinoma	Malignant neoplasm of penis	FIGO stage finding for vulvar carcinoma	Cancer of Head and Neck	Epilepsy characterized by intractable complex partial seizures	HIV Infections	Ventricular arrhythmia	Lymphoma, Follicular	Tonic - clonic seizures	Postherpetic neuralgia	Neuralgia	Diffuse Large B-Cell Lymphoma	Pruritus Ani	Ocular Hypertension	Premature Ejaculation	Urethritis	Simple Partial Seizures	Epileptic drop attack	Hemorrhoids	Muscle Spasticity	Absence Epilepsy	Malignant neoplasm of ovary	Alcohol withdrawal syndrome	Breast Fibrocystic Disease	Malaria, Falciparum	Bipolar disorder in remission	Tetanus	Glaucoma, Open-Angle
carprofen	Rheumatoid Arthritis	Degenerative polyarthritis	Pain	Dysmenorrhea	Menorrhagia	Arthritic pains	Back Pain	Headache Disorders	Sprains and Strains	Ulcerative Colitis	Ankylosing spondylitis	Toothache	Sinus headache	Arthralgia	Tendinitis	Multiple Myeloma	Migraine Disorders	Bursitis	Gout	Common Cold	Influenza-like symptoms	Myocardial Infarction	Synovitis	Hypertriglyceridemia	Fever	Breastfeeding (mother)	Onchocerciasis	shoulder bursitis	Patent ductus arteriosus	Shoulder tendinitis	Rheumatism	Pulmonary Emphysema	Tenosynovitis	Eosinophilic Pneumonia	Scurfiness of scalp	Loiasis	Elephantiasis	Diabetes Mellitus, Non-Insulin-Dependent	Tuberculosis, Pulmonary	Ulcerative colitis in remission	Seborrheic dermatitis	Chronic ulcerative rectosigmoiditis	Chronic ulcerative proctitis	Malignant lymphoma, lymphocytic, intermediate differentiation, diffuse	Myalgia	Staphylococcus aureus infection	Arthritis	Osteoarthritis, Knee	Acute tuberculosis
ethynodiol diacetate	Hot flushes	Atrophic Vaginitis	Endometriosis	Dyspareunia	Osteoporosis, Postmenopausal	Pediculus capitis infestation	Scabies <infestation>	Infestation by Phthirus pubis	Sleeplessness	Female hypogonadism syndrome	Acne Vulgaris	Atrophy of vulva	Hormone receptor positive malignant neoplasm of breast	Endometrial Carcinoma	Metrorrhagia	Secondary physiologic amenorrhea	Secondary malignant neoplasm of kidney	Hypertensive disease	Pain	Carcinoma breast stage IV	Menorrhagia	Delayed Puberty	Testicular hypogonadism	Deficiency of testosterone biosynthesis	Drug-induced constipation	Breast Fibrocystic Disease	Invasive Ductal Breast Carcinoma	Poisoning by opiate analgesic drug	Decompensated cardiac failure	Adrenal Gland Hyperfunction	Allergic rhinitis (disorder)	Opiate Addiction	Female infertility	Prostatic Neoplasms	Cryptorchidism	Klinefelter Syndrome	Malignant epithelial neoplasm of female breast	Allergic asthma	Intrinsic asthma	Osteitis Deformans	Chemotherapy-induced nausea and vomiting	Urethral atrophy	Premenstrual Dysphoric Disorder	Precocious Puberty	Body louse infestation	Initial insomnia	Sleep Initiation and Maintenance Disorders	Chronic heart failure	Heterotopic Ossification
enprofylline	Asthma night-time symptoms	Asthma-chronic obstructive pulmonary disease overlap syndrome	Bronchial Spasm	Pulmonary Emphysema	Bronchitis	Status Asthmaticus	Muscle Spasticity	Lung diseases	Asthma	Asthma attack	Cluster Headache	Vascular Headaches	Tension Headache	Apnea in the newborn	Dysmenorrhea	Arthralgia	Back Pain	Headache Disorders	Sinus headache	Influenza-like symptoms	Atrial Fibrillation	Chronic heart failure	Nasal congestion (finding)	Migraine Disorders	Rhinorrhea	Platelet aggregation inhibition	Hypertensive disease	Allergic rhinitis (disorder)	Bronchitis, Chronic	Common Cold	Escherichia coli urinary tract infection	Pulmonary arterial hypertension	Klebsiella cystitis	Pain	Haemophilus influenzae pneumonia	Restless Legs Syndrome	Postherpetic neuralgia	Pulmonary Cystic Fibrosis	Severe pain	Epilepsy	HIV Infections	Tonic-Clonic Epilepsy	Lennox-Gastaut syndrome	Simple Partial Seizures	Tonic - clonic seizures	Proteus urinary tract infection	Infection of bone	Staphylococcus aureus infection	Pneumonia, Bacterial
levomenthol	Pain	Constipation	Sprains and Strains	Drug-induced constipation	Back Pain	Arthritic pains	Dysmenorrhea	Acute postoperative pain	Chronic pain	Status Epilepticus	Motor cortex epilepsy	Opiate Addiction	Epilepsies, Partial	Poisoning by opiate analgesic drug	Labor Pain	Epilepsy	Incomplete passage of stool	Severe pain	Hypomagnesemia	Coughing	Tension Headache	Alcoholic Intoxication, Chronic	Hypertriglyceridemia	Epilepsy characterized by intractable complex partial seizures	Breastfeeding (mother)	Tonic-Clonic Epilepsy	Staphylococcus aureus infection	Bipolar disorder in remission	Tonic - clonic seizures	Infection of skin AND/OR subcutaneous tissue	Simple Partial Seizures	Lennox-Gastaut syndrome	Sore Throat	Escherichia coli urinary tract infection	Fever	Hypertensive disease	Gastroesophageal reflux disease	Degenerative polyarthritis	Klebsiella cystitis	Intraabdominal Infections	Mouth irritation	Pneumonia, Bacterial	Irritable bowel syndrome with diarrhea	Diarrhoea predominant irritable bowel syndrome	Rhinitis	Haemophilus influenzae pneumonia	Pseudobulbar affect	Actinic keratosis	Postherpetic neuralgia
levamisole	Nicotine Dependence	Pellagra	Influenza due to Influenza A virus	Allergic rhinitis (disorder)	Hypertensive disease	Extrapyramidal Disorders	Rhinitis, Vasomotor	Escherichia coli urinary tract infection	HIV Infections	Mouth irritation	Klebsiella cystitis	Haemophilus influenzae pneumonia	Rhinorrhea	Bulimia Nervosa	Bacterial infection due to Klebsiella pneumoniae	Parkinsonian Disorders	Infection of bone	Staphylococcus aureus infection	Pseudobulbar affect	Opioid withdrawal	Infection of skin AND/OR subcutaneous tissue	Pneumonia, Bacterial	Acute gonococcal cervicitis	Severe pain	Staphylococcal Pneumonia	Acne Vulgaris	Proteus urinary tract infection	Rheumatoid Arthritis	Nasal congestion (finding)	Coughing	Escherichia coli Infections	Panic Disorder	Intraabdominal Infections	Acute gonococcal urethritis	Chronic heart failure	Urinary tract infection	Fever	Rhinoscleroma	Acute exacerbation of chronic bronchitis	Gonorrhea of rectum	Vitamin Deficiency	Pneumonia due to Escherichia coli	Enterobacter pneumonia	Acute gonococcal endometritis	Lower respiratory tract infection	Chronic small plaque psoriasis	Exanthema	Tinea Pedis	Bacterial urinary infection
suprofen	Rheumatoid Arthritis	Degenerative polyarthritis	Pain	Dysmenorrhea	Menorrhagia	Arthritic pains	Back Pain	Headache Disorders	Sprains and Strains	Ulcerative Colitis	Ankylosing spondylitis	Toothache	Sinus headache	Arthralgia	Tendinitis	Multiple Myeloma	Migraine Disorders	Bursitis	Gout	Common Cold	Influenza-like symptoms	Myocardial Infarction	Synovitis	Hypertriglyceridemia	Fever	Breastfeeding (mother)	Onchocerciasis	shoulder bursitis	Patent ductus arteriosus	Shoulder tendinitis	Rheumatism	Pulmonary Emphysema	Tenosynovitis	Eosinophilic Pneumonia	Scurfiness of scalp	Loiasis	Elephantiasis	Diabetes Mellitus, Non-Insulin-Dependent	Tuberculosis, Pulmonary	Ulcerative colitis in remission	Seborrheic dermatitis	Chronic ulcerative rectosigmoiditis	Chronic ulcerative proctitis	Malignant lymphoma, lymphocytic, intermediate differentiation, diffuse	Myalgia	Staphylococcus aureus infection	Arthritis	Osteoarthritis, Knee	Acute tuberculosis
loteprednol etabonate	Lymphoma, T-Cell, Cutaneous	Asthma	Ankylosing spondylitis	Psoriasis	Lymphoma, Non-Hodgkin	Nephrotic Syndrome	Sarcoidosis	Inflammatory Bowel Diseases	Serum Sickness	Erythema Multiforme	Adrenal cortical hypofunction	Acquired thrombocytopenia	Exfoliative dermatitis	Laryngeal Edema	Cooley's anemia	Simple Pulmonary Eosinophilia	Autoimmune hemolytic anemia	Rheumatic Heart Disease	Berylliosis	Musculoskeletal Diseases	Thyroiditis	Anemia, Diamond-Blackfan	Pemphigus	Bursitis	Hodgkin Disease	Pruritus Ani	Transplanted organ rejection	Tuberculosis, Miliary	Multiple Sclerosis	Scalp psoriasis	Iritis	Punctate keratopathy	Corneal Ulcer	Cyclitis	Allergic rhinitis (disorder)	Lupus Erythematosus, Discoid	Exanthema	Arthritis, Gouty	Chronic small plaque psoriasis	Dermatitis Herpetiformis	Granuloma Annulare	Pruritus of genital organs	Seborrheic dermatitis	Humoral hypercalcemia of malignancy (disorder)	Addison Disease	Adrenogenital disorder	Arthritis, Psoriatic	Trichinellosis	Rheumatoid Arthritis
risedronic acid	Osteoporosis, Postmenopausal	Osteitis Deformans	Hypercalcemia	Humoral hypercalcemia of malignancy (disorder)	Osteoporosis	Osteolytic Lesions of Multiple Myeloma	Edema	Escherichia coli urinary tract infection	Hypertensive disease	Klebsiella cystitis	Bacterial infection due to Klebsiella pneumoniae	Acute gonococcal cervicitis	HIV Infections	Haemophilus influenzae pneumonia	Acne Vulgaris	Infective otitis media	Infection of skin AND/OR subcutaneous tissue	Proteus urinary tract infection	Pneumonia, Bacterial	Allergic rhinitis (disorder)	Arthropathy associated with infection	Staphylococcus aureus infection	Escherichia coli Infections	Infection of bone	Tinea Pedis	Hypocalcemia	Multiple Myeloma	Vitamin Deficiency	Staphylococcal Pneumonia	Rheumatoid Arthritis	Bacterial urinary infection	Rhinoscleroma	Acute gonococcal urethritis	Pneumonia due to Escherichia coli	Chronic small plaque psoriasis	Intraabdominal Infections	Bronchitis	Enterobacter pneumonia	Enterobacteriaceae Infections	Acute exacerbation of chronic bronchitis	Gonorrhea of rectum	Chronic heart failure	Urinary tract infection	Osteomyelitis due to Staphylococcus aureus	Lower respiratory tract infection	Hypoparathyroidism	Acute gonococcal endometritis	Streptococcal pneumonia	Chemotherapy-induced nausea and vomiting
oxybuprocaine	Pruritus	Skin irritation	Mouth irritation	Pruritus Ani	Postherpetic neuralgia	Escherichia coli urinary tract infection	Hypertensive disease	HIV Infections	Klebsiella cystitis	Haemophilus influenzae pneumonia	Hemorrhoids	Neuralgia	Urethritis	Infection of skin AND/OR subcutaneous tissue	Premature Ejaculation	Bacterial infection due to Klebsiella pneumoniae	Pediculus capitis infestation	Staphylococcus aureus infection	Acne Vulgaris	Infection of bone	Scabies <infestation>	Infestation by Phthirus pubis	Acute gonococcal cervicitis	Pneumonia, Bacterial	Allergic rhinitis (disorder)	Staphylococcal Pneumonia	Proteus urinary tract infection	Rheumatoid Arthritis	Intraabdominal Infections	Acute gonococcal urethritis	Escherichia coli Infections	Chronic heart failure	Urinary tract infection	Rhinoscleroma	Pneumonia due to Escherichia coli	Gonorrhea of rectum	Acute exacerbation of chronic bronchitis	Vitamin Deficiency	Chronic small plaque psoriasis	Enterobacter pneumonia	Acute gonococcal endometritis	Streptococcal pneumonia	Chemotherapy-induced nausea and vomiting	Lower respiratory tract infection	Bacterial urinary infection	Osteomyelitis due to Staphylococcus aureus	Bronchitis	Infective otitis media	Pulmonary arterial hypertension
iron dextran	Anemia of prematurity	Iron deficiency anemia	Megaloblastic anemia due to folate deficiency	Escherichia coli urinary tract infection	HIV Infections	Klebsiella cystitis	Haemophilus influenzae pneumonia	Acne Vulgaris	Hypertensive disease	Acute lymphocytic leukemia	Bacterial infection due to Klebsiella pneumoniae	Acute gonococcal cervicitis	Infection of bone	Meningeal Leukemia	Pneumonia, Bacterial	Staphylococcal Pneumonia	Proteus urinary tract infection	Staphylococcus aureus infection	Infection of skin AND/OR subcutaneous tissue	Chronic heart failure	Escherichia coli Infections	Metastatic Malignant Neoplasm to the Leptomeninges	Acute gonococcal urethritis	Chemotherapy-induced nausea and vomiting	Rhinoscleroma	Acute exacerbation of chronic bronchitis	Gonorrhea of rectum	Tinea Pedis	Rheumatoid Arthritis	Pulmonary arterial hypertension	Leukemia, Myelocytic, Acute	Enterobacter pneumonia	Lymphoma, T-Cell, Cutaneous	Pneumonia due to Escherichia coli	Accidental poisoning by lead and its compounds and fumes	Intraabdominal Infections	Acute gonococcal endometritis	Streptococcal pneumonia	Osteomyelitis due to Staphylococcus aureus	Bacterial urinary infection	Allergic rhinitis (disorder)	Bacterial conjunctivitis	Enterobacteriaceae Infections	Streptococcal tonsillitis	Exanthema	URINARY TRACT INFECTION ENTEROCOCCUS	Chronic small plaque psoriasis	Gastroesophageal reflux disease	Lower respiratory tract infection
ethanol	Epilepsy	Severe anxiety (panic)	Nicotine Dependence	Sleeplessness	Pseudotumor Cerebri	Pellagra	Status Epilepticus	Tension Headache	apprehension	Tension	Cerebral Ischemia	Influenza	Tonic-Clonic Epilepsy	Carcinoma breast stage IV	Influenza due to Influenza A virus	Severe pain	Malignant neoplasm of ovary	Mouth irritation	Pseudobulbar affect	Angina Pectoris, Variant	Small cell carcinoma of lung	Extrapyramidal Disorders	Initial insomnia	Vascular Headaches	Cluster Headache	Tonic - clonic seizures	Paroxysmal atrial fibrillation	Rhinitis, Vasomotor	Rhinorrhea	Angina Pectoris	Motion Sickness	Parkinsonian Disorders	Metastatic Prostate Carcinoma	Opioid withdrawal	Simple Partial Seizures	Hypertensive disease	Nasal congestion (finding)	Diarrhea	Acute Promyelocytic Leukemia	Muscle Spasticity	Dysuria	Kaposi Sarcoma	Bipolar disorder in remission	Pediculus capitis infestation	Parkinson Disease, Postencephalitic	Acute myelomonocytic leukemia	Scabies <infestation>	Infestation by Phthirus pubis	Glioblastoma multiforme of brain
cocaine	Major Depressive Disorder	Depressive disorder	Obesity	Attention deficit hyperactivity disorder	Narcolepsy	Carcinoma breast stage IV	Malignant neoplasm of ovary	Depression, Bipolar	Kaposi Sarcoma	Generalized Anxiety Disorder	Acute myelomonocytic leukemia	Glioblastoma multiforme of brain	Anaplastic astrocytoma	Obsessive-Compulsive Disorder	Premenstrual Dysphoric Disorder	Acute Promyelocytic Leukemia	Burkitt Lymphoma	Panic Disorder	Peptic Ulcer	Phobia, Social	Increased frequency of micturition	Urgency of micturition	Non-Small Cell Lung Carcinoma	Extrapyramidal Disorders	Adenocarcinoma of pancreas	Parkinson Disease, Postencephalitic	Gestational Trophoblastic Neoplasms	Malignant epithelial neoplasm of female breast	Parkinsonian Disorders	Urge Incontinence	Bladder muscle dysfunction - overactive	AIDS with Kaposi's sarcoma	Rhinitis	Bipolar affective disorder, current episode manic	Pain	Rhinitis, Vasomotor	Osteosarcoma of bone	Parkinson Disease	Bedwetting	Small cell carcinoma of lung	Letterer-Siwe Disease	Malignant neoplasm of testis	Hypotension	Malignant neoplasm of thyroid	Mycosis Fungoides	Bulimia Nervosa	Nephroblastoma	Bipolar Disorder	Secondary malignant neoplasm of kidney
zonisamide	Absence Epilepsy	Angle Closure Glaucoma	Secondary glaucoma	Glaucoma, Open-Angle	Malignant glaucoma	Peripheral edema	Altitude Sickness	Edema	Ventricular arrhythmia	Hypertensive disease	Status Epilepticus	Ocular Hypertension	Epilepsy	Epilepsy characterized by intractable complex partial seizures	Motor cortex epilepsy	Tonic-Clonic Epilepsy	Lennox-Gastaut syndrome	Epilepsies, Partial	Simple Partial Seizures	Paroxysmal atrial fibrillation	Premature Ejaculation	Scabies <infestation>	Infestation by Phthirus pubis	Pediculus capitis infestation	Neuralgia	Tonic - clonic seizures	Vertigo	Postherpetic neuralgia	Urethritis	Motion Sickness	Nausea	Hemorrhoids	Bipolar disorder in remission	Angina Pectoris, Variant	Paroxysmal atrial flutter	Pruritus Ani	Mouth irritation	Angina Pectoris	Pulmonary Emphysema	Paroxysmal supraventricular tachycardia	Severe anxiety (panic)	Acute postoperative pain	Ankylosing spondylitis	Atrial Fibrillation	Dysmenorrhea	Rheumatoid Arthritis	Degenerative polyarthritis	Diabetic Nephropathy	Ventricular Fibrillation
paricalcitol	Hypoparathyroidism	Hypocalcemia	Rickets	Vitamin Deficiency	Osteoporosis, Postmenopausal	Osteoporosis	Osteomalacia	Vitamin D-dependent rickets	Chronic small plaque psoriasis	Hypertensive disease	Klebsiella cystitis	HIV Infections	Escherichia coli urinary tract infection	Hypophosphatemia	Haemophilus influenzae pneumonia	Infection of skin AND/OR subcutaneous tissue	Renal Osteodystrophy	Acute gonococcal cervicitis	Vitamin D Deficiency	Vitamin D-Resistant Rickets, X-Linked	Bacterial infection due to Klebsiella pneumoniae	Infection of bone	Staphylococcus aureus infection	Acne Vulgaris	Pneumonia, Bacterial	Allergic rhinitis (disorder)	Staphylococcal Pneumonia	Rheumatoid Arthritis	Intraabdominal Infections	Acute gonococcal urethritis	Escherichia coli Infections	Proteus urinary tract infection	Chronic heart failure	Rhinoscleroma	Pneumonia due to Escherichia coli	Acute exacerbation of chronic bronchitis	Gonorrhea of rectum	Tinea Pedis	Infective otitis media	Enterobacter pneumonia	Lower respiratory tract infection	Pruritus Ani	Scalp psoriasis	Acute gonococcal endometritis	Streptococcal pneumonia	Gonorrhea	Chemotherapy-induced nausea and vomiting	Acute otitis media	Osteomyelitis due to Staphylococcus aureus
anileridine	Pain	Dysmenorrhea	Drug-induced constipation	Acute postoperative pain	Severe pain	Diarrhea	Chronic pain	Labor Pain	Opiate Addiction	Poisoning by opiate analgesic drug	Coughing	Degenerative polyarthritis	Sore Throat	Obesity	Rhinitis	Infection of skin AND/OR subcutaneous tissue	Staphylococcus aureus infection	Mouth irritation	Nasal congestion (finding)	Rhinorrhea	Common Cold	Allergic rhinitis (disorder)	Chemotherapy-induced nausea and vomiting	Pseudobulbar affect	Traveler's diarrhea	Sneezing	Intraabdominal Infections	Fever	Irritable bowel syndrome with diarrhea	Diarrhoea predominant irritable bowel syndrome	Escherichia coli urinary tract infection	HIV Infections	Hypertensive disease	Pneumonia, Bacterial	Klebsiella cystitis	Alcoholic Intoxication, Chronic	Staphylococcal Pneumonia	Haemophilus influenzae pneumonia	Bacterial infection due to Klebsiella pneumoniae	Influenza-like symptoms	Acute gonococcal cervicitis	Chronic heart failure	Infection of bone	Escherichia coli Infections	Rhinoscleroma	Tinea Pedis	Vitamin Deficiency	Proteus urinary tract infection	Acne Vulgaris
phenformin	Hypertensive disease	Escherichia coli urinary tract infection	HIV Infections	Haemophilus influenzae pneumonia	Klebsiella cystitis	Infection of skin AND/OR subcutaneous tissue	Allergic rhinitis (disorder)	Bacterial infection due to Klebsiella pneumoniae	Staphylococcus aureus infection	Acne Vulgaris	Acute gonococcal cervicitis	Infection of bone	Congestive heart failure	Pneumonia, Bacterial	Staphylococcal Pneumonia	Rheumatoid Arthritis	Proteus urinary tract infection	Intraabdominal Infections	Diabetes Mellitus, Non-Insulin-Dependent	Acute gonococcal urethritis	Urinary tract infection	Chronic heart failure	Escherichia coli Infections	Rhinoscleroma	Pneumonia due to Escherichia coli	Gonorrhea of rectum	Acute exacerbation of chronic bronchitis	Vitamin Deficiency	Chronic small plaque psoriasis	Lower respiratory tract infection	Exanthema	Acute gonococcal endometritis	Streptococcal pneumonia	Enterobacter pneumonia	Chemotherapy-induced nausea and vomiting	Pruritus Ani	Infective otitis media	Bacterial urinary infection	Osteomyelitis due to Staphylococcus aureus	Enterobacteriaceae Infections	Bronchitis	Bacterial conjunctivitis	Pulmonary arterial hypertension	Tinea Pedis	Contact Dermatitis	Seborrheic dermatitis	Pruritus	Streptococcal tonsillitis	Gonorrhea
ceforanide	Urinary tract infection	Arthropathy associated with infection	Streptococcus pyogenes infection	Intraabdominal Infections	Lower respiratory tract infection	Bacterial sepsis	Infection of bone	Pneumonia, Bacterial	Infection of skin AND/OR subcutaneous tissue	Abdominal Abscess	Pneumonia due to Escherichia coli	Bacterial infection due to Klebsiella pneumoniae	Staphylococcal Pneumonia	Haemophilus influenzae pneumonia	Peritonitis	Pelvic Inflammatory Disease	Staphylococcus aureus infection	Gonorrhea	Escherichia coli urinary tract infection	Pneumonia	Proteus urinary tract infection	Enterobacter pneumonia	Streptococcal pneumonia	Hypertensive disease	Klebsiella cystitis	Tonsillitis	Pneumonia due to Pseudomonas	Diabetic foot infection	Osteomyelitis due to Staphylococcus aureus	Genitourinary tract infection	Infective otitis media	Enterobacteriaceae Infections	Acute exacerbation of chronic bronchitis	Streptococcal tonsillitis	URINARY TRACT INFECTION ENTEROCOCCUS	Endometritis	Acute otitis media	Bacterial urinary infection	Acute gonococcal urethritis	PYELONEPHRITIS E COLI	Gonorrhea of rectum	Escherichia coli Infections	Escherichia coli septicemia	Bacterial conjunctivitis	Serratia sepsis	Acute gonococcal cervicitis	Aspiration Pneumonia	Rhinoscleroma	Diabetes Mellitus, Non-Insulin-Dependent
azacitidine	Carcinoma breast stage IV	Malignant neoplasm of ovary	Adenocarcinoma of pancreas	Non-Small Cell Lung Carcinoma	Metastasis from malignant tumor of colon	Malignant neoplasm of stomach	Malignant tumor of colon	Leukemia, Myelocytic, Acute	Hodgkin Disease	Actinic keratosis	Multiple Myeloma	Superficial basal cell carcinoma	Diffuse Large B-Cell Lymphoma	Testicular Germ Cell Tumor	Lymphoma, Non-Hodgkin	Chronic heart failure	Acute Promyelocytic Leukemia	Nephroblastoma	Lymphoma, Follicular	Hairy Cell Leukemia	Malaria, Falciparum	Keratitis, Herpetic	Neuroblastoma	Myeloid Leukemia, Chronic	Acute lymphocytic leukemia	HIV Infections	Glioblastoma multiforme of brain	Lymphoma, T-Cell, Cutaneous	Chronic Lymphocytic Leukemia	Malignant neoplasm of lung	Rhabdomyosarcoma	Hepatitis B, Chronic	Asthma	Malignant neoplasm of brain	Malignant Glioma	Malignant neoplasm of stomach stage IV	Pleural Effusion, Malignant	Lupus Erythematosus, Discoid	Bacterial Vaginosis	Giardiasis	Vitiligo	Malignant pericardial effusion	Malignant ascites	Malignant neoplasm of urinary bladder	Kaposi Sarcoma	Herpes simplex keratoconjunctivitis	Rheumatoid Arthritis	Malignant melanoma, metastatic	Metastatic Prostate Carcinoma
metacycline	Urinary tract infection	Ophthalmia Neonatorum	Acute gonococcal cervicitis	Gonorrhea of rectum	Brucellosis	Granuloma Inguinale	Bacterial conjunctivitis	Tuberculosis, Pulmonary	Acute tuberculosis	Gonorrhea of pharynx	Lymphogranuloma Venereum	Rocky Mountain Spotted Fever	Q Fever	TYPHUS	Rickettsialpox	Psittacosis	Relapsing Fever	Bacterial keratitis	Acute gonococcal urethritis	Syphilis	Corneal abrasion	Bronchitis	Actinomycosis	Yaws	Acute gonococcal epididymo-orchitis	Gonorrhea	Trachoma	Blepharoconjunctivitis	Pneumonia	Infective blepharitis	Listeriosis	Intraabdominal Infections	Chancroids	Escherichia coli Infections	Cholera	Bartonella Infections	Acute gonococcal endometritis	Gingivostomatitis	Chlamydia trachomatis infection of genital structure	Infection of bone	Tularemia	Infective otitis media	Uveitis	Pharyngitis	Sinusitis	Serratia Infections	Plague	Acne Vulgaris	Pneumonia due to Pseudomonas
hexafluronium	Alzheimer's Disease	Glaucoma, Open-Angle	Myasthenia Gravis	HIV Infections	Hypertensive disease	Klebsiella cystitis	Escherichia coli urinary tract infection	Haemophilus influenzae pneumonia	Sleeplessness	Infection of skin AND/OR subcutaneous tissue	Infection of bone	Bacterial infection due to Klebsiella pneumoniae	Acne Vulgaris	Acute gonococcal cervicitis	Pneumonia, Bacterial	Staphylococcus aureus infection	Staphylococcal Pneumonia	Rheumatoid Arthritis	Organophosphate poisoning	Dementia associated with Parkinson's Disease	Acute gonococcal urethritis	Proteus urinary tract infection	Chronic heart failure	Escherichia coli Infections	Rhinoscleroma	Acute exacerbation of chronic bronchitis	Pneumonia due to Escherichia coli	Gonorrhea of rectum	Vitamin Deficiency	Intraabdominal Infections	Enterobacter pneumonia	Acute gonococcal endometritis	Chronic small plaque psoriasis	Exanthema	Lower respiratory tract infection	Infective otitis media	Chemotherapy-induced nausea and vomiting	Tinea Pedis	Osteomyelitis due to Staphylococcus aureus	Bacterial conjunctivitis	Streptococcal pneumonia	Bronchitis	Enterobacteriaceae Infections	Urinary tract infection	Pruritus Ani	Bacterial urinary infection	Pulmonary arterial hypertension	Edema	Acute otitis media
demecarium	Alzheimer's Disease	Glaucoma, Open-Angle	Myasthenia Gravis	Sleeplessness	Organophosphate poisoning	Dementia associated with Parkinson's Disease	HIV Infections	Hypertensive disease	Klebsiella cystitis	Haemophilus influenzae pneumonia	Acne Vulgaris	Acute gonococcal cervicitis	Gastroesophageal reflux disease	Infection of bone	Pneumonia, Bacterial	Staphylococcal Pneumonia	Bacterial infection due to Klebsiella pneumoniae	Diabetic Nephropathy	Escherichia coli urinary tract infection	Acute gonococcal urethritis	Urinary Retention	Rheumatoid Arthritis	Vitamin Deficiency	Chronic heart failure	Staphylococcus aureus infection	Infective otitis media	Acute exacerbation of chronic bronchitis	anticholinergic toxicity	Escherichia coli Infections	Enterobacter pneumonia	Pneumonia due to Escherichia coli	Gonorrhea of rectum	Acute gonococcal endometritis	Zollinger-Ellison syndrome	Rhinoscleroma	Chemotherapy-induced nausea and vomiting	Lower respiratory tract infection	Chronic small plaque psoriasis	Exanthema	Bacterial conjunctivitis	Bronchitis	Acute otitis media	Proteus urinary tract infection	Enterobacteriaceae Infections	Osteomyelitis due to Staphylococcus aureus	Dyspepsia	Heartburn	Biotin deficiency disease	Accidental poisoning by lead and its compounds and fumes
fulvestrant	Hot flushes	Dyspareunia	Osteoporosis, Postmenopausal	Atrophic Vaginitis	Endometriosis	Female hypogonadism syndrome	Pediculus capitis infestation	Scabies <infestation>	Infestation by Phthirus pubis	Hormone receptor positive malignant neoplasm of breast	Sleeplessness	Acne Vulgaris	Delayed Puberty	Testicular hypogonadism	Deficiency of testosterone biosynthesis	Pain	Carcinoma breast stage IV	Atrophy of vulva	Cryptorchidism	Klinefelter Syndrome	Drug-induced constipation	Adrenal Gland Hyperfunction	Female infertility	Decompensated cardiac failure	Poisoning by opiate analgesic drug	Opiate Addiction	Chemotherapy-induced nausea and vomiting	Precocious Puberty	Invasive Ductal Breast Carcinoma	Prostatic Neoplasms	Osteitis Deformans	Hypertensive disease	Malignant epithelial neoplasm of female breast	Metastatic Prostate Carcinoma	Heterotopic Ossification	Shock, Cardiogenic	Heart Decompensation	Escherichia coli urinary tract infection	Urethral atrophy	Humoral hypercalcemia of malignancy (disorder)	Klebsiella cystitis	HIV Infections	Sleep Initiation and Maintenance Disorders	Intraabdominal Infections	Staphylococcus aureus infection	Chronic small plaque psoriasis	Primary hypogonadism	Hypogonadotropic hypogonadism	Hypopituitarism
netilmicin	Urinary tract infection	Bacterial conjunctivitis	Corneal abrasion	Bacterial keratitis	Gonorrhea of rectum	Escherichia coli Infections	Brucellosis	Granuloma Inguinale	Acute gonococcal cervicitis	Blepharoconjunctivitis	Ophthalmia Neonatorum	Infective blepharitis	Pneumonia due to Pseudomonas	Uveitis	Sepsis due to Pseudomonas	Infection of bone	Serratia Infections	Proteus pneumonia	Acute tuberculosis	Cholangitis	Meningitis, Bacterial	Rhinoscleroma	Gonorrhea of pharynx	Hepatic Encephalopathy	Intraabdominal Infections	Hepatic Coma	Sepsis due to Gram negative bacteria	Bacterial peritonitis	Keratitis	Infection due to Pseudomonas aeruginosa	Enterobacter pneumonia	Tuberculosis, Pulmonary	Pneumonia due to Escherichia coli	Acute gonococcal urethritis	Enterobacteriaceae Infections	Lymphogranuloma Venereum	Rocky Mountain Spotted Fever	Q Fever	TYPHUS	Rickettsialpox	Psittacosis	Relapsing Fever	Chancroids	Bacterial infection due to Klebsiella pneumoniae	Tularemia	Bacterial sepsis	Neonatal meningitis	Acute gonococcal epididymo-orchitis	Infection of skin AND/OR subcutaneous tissue
mepivacaine	Pruritus	Skin irritation	Mouth irritation	Pruritus Ani	Postherpetic neuralgia	Escherichia coli urinary tract infection	Hypertensive disease	HIV Infections	Klebsiella cystitis	Haemophilus influenzae pneumonia	Hemorrhoids	Neuralgia	Urethritis	Infection of skin AND/OR subcutaneous tissue	Premature Ejaculation	Bacterial infection due to Klebsiella pneumoniae	Pediculus capitis infestation	Staphylococcus aureus infection	Acne Vulgaris	Infection of bone	Scabies <infestation>	Infestation by Phthirus pubis	Acute gonococcal cervicitis	Pneumonia, Bacterial	Allergic rhinitis (disorder)	Staphylococcal Pneumonia	Proteus urinary tract infection	Rheumatoid Arthritis	Intraabdominal Infections	Acute gonococcal urethritis	Escherichia coli Infections	Chronic heart failure	Urinary tract infection	Rhinoscleroma	Pneumonia due to Escherichia coli	Gonorrhea of rectum	Acute exacerbation of chronic bronchitis	Vitamin Deficiency	Chronic small plaque psoriasis	Enterobacter pneumonia	Acute gonococcal endometritis	Streptococcal pneumonia	Chemotherapy-induced nausea and vomiting	Lower respiratory tract infection	Bacterial urinary infection	Osteomyelitis due to Staphylococcus aureus	Bronchitis	Infective otitis media	Pulmonary arterial hypertension
ethinylestradiol	Hot flushes	Dyspareunia	Pediculus capitis infestation	Scabies <infestation>	Infestation by Phthirus pubis	Atrophic Vaginitis	Endometriosis	Carcinoma breast stage IV	Osteoporosis, Postmenopausal	Female hypogonadism syndrome	Tinea Versicolor	Cutaneous Candidiasis	Tonic-Clonic Epilepsy	Acne Vulgaris	Lennox-Gastaut syndrome	Epilepsy characterized by intractable complex partial seizures	Hormone receptor positive malignant neoplasm of breast	Hypercholesterolemia	Atrophy of vulva	Tinea corporis (disorder)	Non-Small Cell Lung Carcinoma	Hyperlipidemia	Tinea Pedis	Tinea cruris	Oropharyngeal candidiasis	Candidiasis, Vulvovaginal	Invasive Ductal Breast Carcinoma	Malignant epithelial neoplasm of female breast	Delayed Puberty	Testicular hypogonadism	Deficiency of testosterone biosynthesis	Adrenal Gland Hyperfunction	Metastatic Prostate Carcinoma	Hypertensive disease	Diaper Rash	Pain	Urethral atrophy	Epilepsy	HIV Infections	Tonic - clonic seizures	Cryptorchidism	Klinefelter Syndrome	Oral candidiasis	Prostatic Neoplasms	Premenstrual Dysphoric Disorder	Drug-induced constipation	Simple Partial Seizures	Breast Carcinoma	Systemic candidiasis
nandrolone phenpropionate	Hot flushes	Hormone receptor positive malignant neoplasm of breast	Delayed Puberty	Testicular hypogonadism	Deficiency of testosterone biosynthesis	Atrophic Vaginitis	Cryptorchidism	Klinefelter Syndrome	Acne Vulgaris	Sleeplessness	Metastatic Prostate Carcinoma	Seborrheic dermatitis	Atrophy of vulva	Malignant epithelial neoplasm of female breast	Oral candidiasis	Primary hypogonadism	Hypogonadotropic hypogonadism	Hypopituitarism	Scurfiness of scalp	Histoplasmosis	Blastomycosis	Hypertensive disease	Invasive Ductal Breast Carcinoma	Adrenal Gland Hyperfunction	Chemotherapy-induced nausea and vomiting	Systemic candidiasis	Tinea Pedis	Menorrhagia	Gastroesophageal reflux disease	Paracoccidioidomycosis	Escherichia coli urinary tract infection	Tinea corporis (disorder)	Tinea cruris	Klebsiella cystitis	Tinea Versicolor	Chronic heart failure	Bacterial infection due to Klebsiella pneumoniae	Chromoblastomycosis	Edema	HIV Infections	Staphylococcus aureus infection	Intraabdominal Infections	Allergic rhinitis (disorder)	Coccidioidomycosis	Acute gonococcal cervicitis	Rheumatoid Arthritis	Urinary tract infection	Cutaneous Candidiasis	Haemophilus influenzae pneumonia
exemestane	Chemotherapy-induced nausea and vomiting	Acne Vulgaris	Escherichia coli urinary tract infection	Hypertensive disease	Hormone receptor positive malignant neoplasm of breast	HIV Infections	Klebsiella cystitis	Pellagra	Haemophilus influenzae pneumonia	Infection of skin AND/OR subcutaneous tissue	Nicotine Dependence	Allergic rhinitis (disorder)	Infection of bone	Bacterial infection due to Klebsiella pneumoniae	Atrophic Vaginitis	Acute gonococcal cervicitis	Staphylococcus aureus infection	Pneumonia, Bacterial	Rheumatoid Arthritis	Proteus urinary tract infection	Intraabdominal Infections	Acute gonococcal urethritis	Staphylococcal Pneumonia	Urinary tract infection	Escherichia coli Infections	Malignant epithelial neoplasm of female breast	Chronic heart failure	Rhinoscleroma	Pneumonia due to Escherichia coli	Gonorrhea of rectum	Acute exacerbation of chronic bronchitis	Tinea Pedis	Vitamin Deficiency	Enterobacter pneumonia	Lower respiratory tract infection	Streptococcal pneumonia	Chronic small plaque psoriasis	Acute gonococcal endometritis	Exanthema	Bacterial urinary infection	Enterobacteriaceae Infections	Pruritus Ani	Infective otitis media	Streptococcal tonsillitis	Pulmonary arterial hypertension	Bronchitis	Bacterial conjunctivitis	Osteomyelitis due to Staphylococcus aureus	Gonorrhea
levobupivacaine	Pruritus	Skin irritation	Mouth irritation	Pruritus Ani	Postherpetic neuralgia	Escherichia coli urinary tract infection	Hypertensive disease	HIV Infections	Klebsiella cystitis	Haemophilus influenzae pneumonia	Hemorrhoids	Neuralgia	Urethritis	Infection of skin AND/OR subcutaneous tissue	Premature Ejaculation	Bacterial infection due to Klebsiella pneumoniae	Pediculus capitis infestation	Staphylococcus aureus infection	Acne Vulgaris	Infection of bone	Scabies <infestation>	Infestation by Phthirus pubis	Acute gonococcal cervicitis	Pneumonia, Bacterial	Allergic rhinitis (disorder)	Staphylococcal Pneumonia	Proteus urinary tract infection	Rheumatoid Arthritis	Intraabdominal Infections	Acute gonococcal urethritis	Escherichia coli Infections	Chronic heart failure	Urinary tract infection	Rhinoscleroma	Pneumonia due to Escherichia coli	Gonorrhea of rectum	Acute exacerbation of chronic bronchitis	Vitamin Deficiency	Chronic small plaque psoriasis	Enterobacter pneumonia	Acute gonococcal endometritis	Streptococcal pneumonia	Chemotherapy-induced nausea and vomiting	Lower respiratory tract infection	Bacterial urinary infection	Osteomyelitis due to Staphylococcus aureus	Bronchitis	Infective otitis media	Pulmonary arterial hypertension
letrozole	Chemotherapy-induced nausea and vomiting	Acne Vulgaris	Escherichia coli urinary tract infection	Hypertensive disease	Hormone receptor positive malignant neoplasm of breast	HIV Infections	Pellagra	Haemophilus influenzae pneumonia	Klebsiella cystitis	Nicotine Dependence	Infection of skin AND/OR subcutaneous tissue	Allergic rhinitis (disorder)	Infection of bone	Bacterial infection due to Klebsiella pneumoniae	Atrophic Vaginitis	Acute gonococcal cervicitis	Staphylococcus aureus infection	Rheumatoid Arthritis	Pneumonia, Bacterial	Proteus urinary tract infection	Intraabdominal Infections	Acute Promyelocytic Leukemia	Acute gonococcal urethritis	Staphylococcal Pneumonia	Chronic heart failure	Escherichia coli Infections	Malignant epithelial neoplasm of female breast	Gonorrhea of rectum	Urinary tract infection	Acute exacerbation of chronic bronchitis	Rhinoscleroma	Tinea Pedis	Vitamin Deficiency	Pneumonia due to Escherichia coli	Enterobacter pneumonia	Streptococcal pneumonia	Acute gonococcal endometritis	Chronic small plaque psoriasis	Exanthema	Lower respiratory tract infection	Bacterial urinary infection	Infective otitis media	Pulmonary arterial hypertension	Streptococcal tonsillitis	Bronchitis	Bacterial conjunctivitis	Pruritus Ani	Osteomyelitis due to Staphylococcus aureus	Diabetes Mellitus, Non-Insulin-Dependent
edrophonium	Alzheimer's Disease	Glaucoma, Open-Angle	Myasthenia Gravis	Sleeplessness	Organophosphate poisoning	Dementia associated with Parkinson's Disease	HIV Infections	Hypertensive disease	Klebsiella cystitis	Haemophilus influenzae pneumonia	Acne Vulgaris	Acute gonococcal cervicitis	Gastroesophageal reflux disease	Infection of bone	Pneumonia, Bacterial	Staphylococcal Pneumonia	Bacterial infection due to Klebsiella pneumoniae	Diabetic Nephropathy	Escherichia coli urinary tract infection	Acute gonococcal urethritis	Urinary Retention	Rheumatoid Arthritis	Vitamin Deficiency	Chronic heart failure	Staphylococcus aureus infection	Infective otitis media	Acute exacerbation of chronic bronchitis	anticholinergic toxicity	Escherichia coli Infections	Enterobacter pneumonia	Pneumonia due to Escherichia coli	Gonorrhea of rectum	Acute gonococcal endometritis	Zollinger-Ellison syndrome	Rhinoscleroma	Chemotherapy-induced nausea and vomiting	Lower respiratory tract infection	Chronic small plaque psoriasis	Exanthema	Bacterial conjunctivitis	Bronchitis	Acute otitis media	Proteus urinary tract infection	Enterobacteriaceae Infections	Osteomyelitis due to Staphylococcus aureus	Dyspepsia	Heartburn	Biotin deficiency disease	Accidental poisoning by lead and its compounds and fumes
metyrapone	Hypertensive disease	Sprains and Strains	Escherichia coli urinary tract infection	Back Pain	HIV Infections	Arthritic pains	Haemophilus influenzae pneumonia	Klebsiella cystitis	Infection of skin AND/OR subcutaneous tissue	Allergic rhinitis (disorder)	Staphylococcus aureus infection	Bacterial infection due to Klebsiella pneumoniae	Infection of bone	Acute gonococcal cervicitis	Acne Vulgaris	Pneumonia, Bacterial	Staphylococcal Pneumonia	Proteus urinary tract infection	Rheumatoid Arthritis	Intraabdominal Infections	Acute gonococcal urethritis	Escherichia coli Infections	Urinary tract infection	Chronic heart failure	Rhinoscleroma	Hypertriglyceridemia	Pneumonia due to Escherichia coli	Gonorrhea of rectum	Acute exacerbation of chronic bronchitis	Tinea Pedis	Vitamin Deficiency	Enterobacter pneumonia	Lower respiratory tract infection	Chronic small plaque psoriasis	Exanthema	Acute gonococcal endometritis	Streptococcal pneumonia	Chemotherapy-induced nausea and vomiting	Infective otitis media	Pruritus Ani	Bacterial urinary infection	Osteomyelitis due to Staphylococcus aureus	Enterobacteriaceae Infections	Bronchitis	Diabetes Mellitus, Non-Insulin-Dependent	Seborrheic dermatitis	Bacterial conjunctivitis	Breastfeeding (mother)	Pulmonary arterial hypertension
cinacalcet	Corneal abrasion	Uveitis	Keratitis	Hepatic Encephalopathy	Hepatic Coma	Urinary tract infection	Otitis Externa	Hypertensive disease	Gonorrhea of rectum	Bacterial keratitis	Escherichia coli urinary tract infection	HIV Infections	Haemophilus influenzae pneumonia	Klebsiella cystitis	Escherichia coli Infections	Infection of skin AND/OR subcutaneous tissue	Allergic rhinitis (disorder)	Brucellosis	Granuloma Inguinale	Bacterial infection due to Klebsiella pneumoniae	Infection of bone	Staphylococcus aureus infection	Acne Vulgaris	Acute gonococcal cervicitis	Pneumonia, Bacterial	Bacterial conjunctivitis	Staphylococcal Pneumonia	Rheumatoid Arthritis	Acute gonococcal urethritis	Proteus urinary tract infection	Intraabdominal Infections	Blepharoconjunctivitis	Infective blepharitis	Chronic heart failure	Rhinoscleroma	Pneumonia due to Escherichia coli	Acute exacerbation of chronic bronchitis	Acute gonococcal endometritis	Vitamin Deficiency	Enterobacter pneumonia	Chronic small plaque psoriasis	Lower respiratory tract infection	Exanthema	Streptococcal pneumonia	Chemotherapy-induced nausea and vomiting	Tinea Pedis	Infective otitis media	Endocarditis haemophilus	Pruritus Ani
mycophenolic acid	Hepatitis C, Chronic	Respiratory Syncytial Virus Infections	Hypertensive disease	Escherichia coli urinary tract infection	HIV Infections	Haemophilus influenzae pneumonia	Infection of skin AND/OR subcutaneous tissue	Allergic rhinitis (disorder)	Bacterial infection due to Klebsiella pneumoniae	Infection of bone	Acne Vulgaris	Acute gonococcal cervicitis	Rheumatoid Arthritis	Staphylococcal Pneumonia	Pneumonia, Bacterial	Proteus urinary tract infection	Staphylococcus aureus infection	Intraabdominal Infections	Klebsiella cystitis	Acute gonococcal urethritis	Acute otitis media	Urinary tract infection	Chronic heart failure	Pneumonia due to Escherichia coli	Acute exacerbation of chronic bronchitis	Tinea Pedis	Streptococcal tonsillitis	Vitamin Deficiency	Enterobacter pneumonia	Lower respiratory tract infection	Chronic small plaque psoriasis	Exanthema	Streptococcal pneumonia	Chemotherapy-induced nausea and vomiting	Infective otitis media	Bacterial urinary infection	Enterobacteriaceae Infections	Pruritus Ani	Hypertriglyceridemia	Pulmonary arterial hypertension	Diabetes Mellitus, Non-Insulin-Dependent	Pruritus	Seborrheic dermatitis	Contact Dermatitis	Gonorrhea	URINARY TRACT INFECTION ENTEROCOCCUS	Accidental poisoning by lead and its compounds and fumes	Bacterial conjunctivitis	Arthropathy associated with infection
methoxyflurane	Sleeplessness	Lennox-Gastaut syndrome	Endometrial Carcinoma	Secondary malignant neoplasm of kidney	Severe anxiety (panic)	Metrorrhagia	Secondary physiologic amenorrhea	Initial insomnia	Anxiety	Endometriosis	Muscle Spasticity	Epilepsies, Myoclonic	Status Epilepticus	Epilepsy characterized by intractable complex partial seizures	Simple Partial Seizures	Atrophic Vaginitis	Alcohol Withdrawal Delirium	Panic Disorder	Mixed anxiety and depressive disorder	Tonic - clonic seizures	Epilepsy	Sleep Initiation and Maintenance Disorders	HIV Infections	Epileptic drop attack	Back Pain	Dysuria	Tonic-Clonic Epilepsy	Absence Epilepsy	Alcohol withdrawal syndrome	Multiple Sclerosis	Breast Fibrocystic Disease	Pediculus capitis infestation	Tetanus	Scabies <infestation>	Infestation by Phthirus pubis	Bipolar disorder in remission	Tension Headache	Epilepsies, Partial	Diabetes Mellitus, Non-Insulin-Dependent	Agitation	Cerebral Ischemia	Nasal congestion (finding)	Cluster Headache	Hot flushes	Irritable Bowel Syndrome	Rheumatoid Arthritis	Rhinoscleroma	Vascular Headaches	Rhinitis
procainamide	Ventricular arrhythmia	Paroxysmal atrial fibrillation	Paroxysmal atrial flutter	Status Epilepticus	Motor cortex epilepsy	Epilepsy characterized by intractable complex partial seizures	Acute Moraxella catarrhalis bronchitis	Haemophilus parainfluenzae pneumonia	Depression, Bipolar	Hypertensive disease	Epilepsies, Partial	Chronic idiopathic urticaria	Paroxysmal supraventricular tachycardia	Premature Ejaculation	Acute maxillary sinusitis	Acute gonococcal cervicitis	Tonic-Clonic Epilepsy	Allergic rhinitis (disorder)	Invasive Ductal Breast Carcinoma	Angina Pectoris	Streptococcal pneumonia	Lennox-Gastaut syndrome	Haemophilus influenzae pneumonia	Epilepsy	Cholangitis	Anxiety	Prostatic Hypertrophy	Chlamydial urethritis	Pruritus	Bulimia Nervosa	Seborrheic dermatitis	Pseudobulbar affect	Acute otitis media	Klebsiella cystitis	Acute gonococcal urethritis	Nosocomial pneumonia	Acute exacerbation of chronic bronchitis	Meningitis	prostatitis	Escherichia coli urinary tract infection	Gilles de la Tourette syndrome	Arthropathy associated with infection	Rhinoscleroma	Sneezing	Premature ventricular contractions	URINARY TRACT INFECTION CITROBACTER	Histoplasmosis	Blastomycosis	Infective otitis media
memantine	Schizophrenia	Bipolar disorder in remission	Constipation	Lennox-Gastaut syndrome	Sleeplessness	Psychotic Disorders	Endometrial Carcinoma	Anxiety	Secondary malignant neoplasm of kidney	Metrorrhagia	Secondary physiologic amenorrhea	Nausea and vomiting	Autistic Disorder	Gastroesophageal reflux disease	Endometriosis	Parkinsonian Disorders	Epilepsies, Myoclonic	Mixed bipolar I disorder	Chemotherapy-induced nausea and vomiting	Tonic - clonic seizures	Panic Disorder	Treatment-resistant schizophrenia	Simple Partial Seizures	Gilles de la Tourette syndrome	Alcohol Withdrawal Delirium	Pulmonary Cystic Fibrosis	Atrophic Vaginitis	Poisoning by acetaminophen	Amyloidosis	Parkinson Disease, Postencephalitic	Incomplete passage of stool	Restless Legs Syndrome	Hypomagnesemia	Seasonal Affective Disorder	Decompensated cardiac failure	Epilepsy characterized by intractable complex partial seizures	Mixed anxiety and depressive disorder	Bronchiectasis	Parkinson Disease	Chronic schizophrenia	Gastroparesis due to diabetes mellitus	Epileptic drop attack	Nausea	Alcohol withdrawal syndrome	Status Epilepticus	Alcoholic Intoxication, Chronic	Breast Fibrocystic Disease	Bronchitis	Irritable bowel syndrome with diarrhea
novobiocin	Staphylococcal Pneumonia	Escherichia coli urinary tract infection	Staphylococcus aureus infection	Klebsiella cystitis	Pneumonia, Bacterial	Streptococcal pneumonia	Proteus urinary tract infection	Haemophilus influenzae pneumonia	Hypertensive disease	Infection of skin AND/OR subcutaneous tissue	Acute gonococcal cervicitis	HIV Infections	Acute gonococcal urethritis	Bacterial infection due to Klebsiella pneumoniae	Secondary malignant neoplasm of pancreas	Infection of bone	Metastasis from malignant tumor of colon	Malignant tumor of cervix	Acute otitis media	Acute exacerbation of chronic bronchitis	Bacterial conjunctivitis	Acne Vulgaris	Allergic rhinitis (disorder)	Rheumatoid Arthritis	Malignant neoplasm of liver	Primary malignant neoplasm of gastrointestinal tract	URINARY TRACT INFECTION ENTEROCOCCUS	Bacterial urinary infection	Gonorrhea of rectum	Moraxella catarrhalis pneumonia	Neonatal pneumonia	Small cell carcinoma of lung	Escherichia coli Infections	Rhinoscleroma	Chronic heart failure	Intraabdominal Infections	Pneumonia due to Escherichia coli	Tinea Pedis	Arthropathy associated with infection	Vitamin Deficiency	Enterobacter pneumonia	Chronic small plaque psoriasis	Exanthema	Acute gonococcal endometritis	Chemotherapy-induced nausea and vomiting	Streptococcal tonsillitis	Enterobacteriaceae Infections	Bronchitis	Mycoplasma pneumonia
nitrendipine	Hypertensive disease	Angina Pectoris, Variant	Angina Pectoris	Paroxysmal atrial fibrillation	Postherpetic neuralgia	Subarachnoid Hemorrhage	Restless Legs Syndrome	Vertigo	Nausea	Paroxysmal supraventricular tachycardia	Motion Sickness	Diabetic Nephropathy	Atrial Fibrillation	Cerebrovascular accident	Absence Epilepsy	Diabetic peripheral neuropathy	Congestive heart failure	HIV Infections	Acne Vulgaris	Fibromyalgia	Paroxysmal atrial flutter	Vitamin Deficiency	Bacterial conjunctivitis	Bacterial urinary infection	Osteomyelitis due to Staphylococcus aureus	Biotin deficiency disease	Klebsiella cystitis	Tinea Pedis	Pruritus Ani	Chronic small plaque psoriasis	URINARY TRACT INFECTION ENTEROCOCCUS	Hyperlipidemia, Familial Combined	Gonorrhea of rectum	Acute gonococcal endometritis	Escherichia coli urinary tract infection	Accidental poisoning by lead and its compounds and fumes	Enterobacter pneumonia	Generalized Anxiety Disorder	Streptococcal tonsillitis	Pulmonary arterial hypertension	Acute exacerbation of chronic bronchitis	Streptococcal pneumonia	Osteoporosis, Postmenopausal	Hepatitis C, Chronic	Escherichia coli Infections	Acute gonococcal urethritis	Rhinoscleroma	Diabetes Mellitus, Non-Insulin-Dependent	Trachoma
fludarabine	Malignant neoplasm of ovary	Adenocarcinoma of pancreas	Non-Small Cell Lung Carcinoma	Carcinoma breast stage IV	Hairy Cell Leukemia	Acute lymphocytic leukemia	Hodgkin Disease	Myeloid Leukemia, Chronic	Leukemia, Myelocytic, Acute	Multiple Myeloma	Testicular Germ Cell Tumor	Acute Promyelocytic Leukemia	Lymphoma, Non-Hodgkin	Chronic heart failure	Cancer of Head and Neck	melanoma	Diffuse Large B-Cell Lymphoma	Precursor T-Cell Lymphoblastic Leukemia-Lymphoma	Precursor T-cell lymphoblastic lymphoma	Lymphoma, T-Cell, Cutaneous	Malaria, Falciparum	Malignant neoplasm of lung	Nephroblastoma	HIV Infections	Lymphoma, Follicular	Metastasis from malignant tumor of colon	Chronic Lymphocytic Leukemia	Neuroblastoma	Hepatitis B, Chronic	Hemoglobin SS disease with crisis	Anemia, Sickle Cell	Rhabdomyosarcoma	Asthma	Glioblastoma multiforme of brain	Vitiligo	Malignant pericardial effusion	Malignant ascites	Malignant neoplasm of urinary bladder	Bacterial Vaginosis	Giardiasis	Lupus Erythematosus, Discoid	Pleural Effusion, Malignant	Metastatic Prostate Carcinoma	Malignant neoplasm of stomach stage IV	Malignant tumor of colon	Keratitis, Herpetic	Malignant tumor of cervix	Malignant melanoma, metastatic	Acute amebiasis
perhexiline	Paroxysmal atrial fibrillation	Acute Moraxella catarrhalis bronchitis	Haemophilus parainfluenzae pneumonia	Depression, Bipolar	Allergic rhinitis (disorder)	Chronic idiopathic urticaria	Acute maxillary sinusitis	Hypertensive disease	Ventricular arrhythmia	Status Epilepticus	Acute gonococcal cervicitis	Motor cortex epilepsy	Haemophilus influenzae pneumonia	Paroxysmal atrial flutter	Invasive Ductal Breast Carcinoma	Streptococcal pneumonia	Angina Pectoris	Cholangitis	Escherichia coli urinary tract infection	Prostatic Hypertrophy	Acute otitis media	Klebsiella cystitis	Seborrheic dermatitis	Chlamydial urethritis	Bulimia Nervosa	Infection of bone	Pruritus	Epilepsies, Partial	Nosocomial pneumonia	prostatitis	Paroxysmal supraventricular tachycardia	Meningitis	Acute exacerbation of chronic bronchitis	Arthropathy associated with infection	Malignant epithelial neoplasm of female breast	Sneezing	Pneumonia, Bacterial	Acute gonococcal urethritis	Rhinoscleroma	Gilles de la Tourette syndrome	URINARY TRACT INFECTION CITROBACTER	Oral candidiasis	Acute bacterial sinusitis	Shigella Infections	Histoplasmosis	Blastomycosis	Hepatic Coma	Pneumococcal pharyngitis	Scurfiness of scalp
deslanoside	Hypertensive disease	Chronic heart failure	Hypertensive urgency	Edema	Tinea Versicolor	Ventricular Fibrillation	HIV Infections	Klebsiella cystitis	Onychomycosis	Seborrheic dermatitis	Haemophilus influenzae pneumonia	Escherichia coli urinary tract infection	Atrial Fibrillation	Scurfiness of scalp	Tinea Capitis	Tinea corporis (disorder)	Pneumonia, Bacterial	Tinea cruris	Bacterial infection due to Klebsiella pneumoniae	Infection of bone	Angina Pectoris	Rheumatoid Arthritis	Infection of skin AND/OR subcutaneous tissue	Tinea Pedis	Acne Vulgaris	Staphylococcus aureus infection	Contact Dermatitis	Staphylococcal Pneumonia	Pulmonary arterial hypertension	Acute gonococcal cervicitis	Exanthema	Acute gonococcal urethritis	Proteus urinary tract infection	Vitamin Deficiency	Allergic rhinitis (disorder)	Acute exacerbation of chronic bronchitis	Escherichia coli Infections	Chemotherapy-induced nausea and vomiting	Enterobacter pneumonia	Rhinoscleroma	Platelet aggregation inhibition	Chronic small plaque psoriasis	Gonorrhea of rectum	Pneumonia due to Escherichia coli	Osteomyelitis due to Staphylococcus aureus	Acute gonococcal endometritis	Lower respiratory tract infection	Bacterial conjunctivitis	Bacterial urinary infection
tegaserod	Depression, Bipolar	Major Depressive Disorder	Mixed bipolar I disorder	Depressive disorder	Schizophrenia	Psychotic Disorders	Bipolar affective disorder, current episode manic	Acromegaly	Hyperprolactinemia	Migraine Disorders	Pruritus	Constipation	Amenorrhea	Obsessive-Compulsive Disorder	Cluster Headache	Vascular Headaches	Muscle Spasticity	Bipolar disorder in remission	Hot flushes	Schizoaffective Disorder	Nausea and vomiting	Autistic Disorder	Intractable hiccups	Disruptive Behavior Disorder	Severe major depression with psychotic features	Acute intermittent porphyria	Alzheimer's Disease	Lichen Simplex Chronicus	Premenstrual Dysphoric Disorder	Vomiting	Nausea	Tonic - clonic seizures	Mixed anxiety and depressive disorder	Phobia, Social	Panic Disorder	Chronic schizophrenia	Treatment-resistant schizophrenia	Post-Traumatic Stress Disorder	Parkinson Disease	Dyspepsia	Heartburn	Allergic rhinitis (disorder)	Postpartum Hemorrhage	Allergic Conjunctivitis	Hypomagnesemia	Bulimia Nervosa	Gilles de la Tourette syndrome	Bedwetting	Symptomatic dermographism
deserpidine	Obesity	Hypertensive disease	Narcolepsy	Attention deficit hyperactivity disorder	Hypotension	Parkinson Disease	Bronchitis	Escherichia coli urinary tract infection	HIV Infections	Haemophilus influenzae pneumonia	Klebsiella cystitis	Allergic rhinitis (disorder)	Infection of skin AND/OR subcutaneous tissue	Infection of bone	Pulmonary arterial hypertension	Bacterial infection due to Klebsiella pneumoniae	Decompensated cardiac failure	Staphylococcus aureus infection	Pneumonia, Bacterial	Acute gonococcal cervicitis	Acne Vulgaris	Low Cardiac Output Syndrome	Asthma	Rheumatoid Arthritis	Proteus urinary tract infection	Acute gonococcal urethritis	Gilles de la Tourette syndrome	Chronic heart failure	Intraabdominal Infections	Staphylococcal Pneumonia	Asthma attack	Escherichia coli Infections	Chronic small plaque psoriasis	Acute exacerbation of chronic bronchitis	Enterobacter pneumonia	Vitamin Deficiency	Exanthema	Infective otitis media	Rhinoscleroma	Tinea Pedis	Bacterial conjunctivitis	Streptococcal pneumonia	Pneumonia due to Escherichia coli	Pruritus Ani	Acute gonococcal endometritis	Bacterial urinary infection	Gonorrhea of rectum	Gastroesophageal reflux disease	Seborrheic dermatitis
pentolinium	Nicotine Dependence	Pellagra	Mouth irritation	Rhinitis, Vasomotor	Influenza due to Influenza A virus	Bulimia Nervosa	Pseudobulbar affect	Allergic rhinitis (disorder)	Rhinorrhea	Depression, Bipolar	Extrapyramidal Disorders	Opioid withdrawal	Nasal congestion (finding)	Panic Disorder	Hypertensive disease	Severe pain	Escherichia coli urinary tract infection	Fever	Coughing	Klebsiella cystitis	HIV Infections	Premenstrual Dysphoric Disorder	Haemophilus influenzae pneumonia	Obsessive-Compulsive Disorder	Sore Throat	Parkinsonian Disorders	Infection of bone	Bacterial infection due to Klebsiella pneumoniae	Acute gonococcal cervicitis	Pneumonia, Bacterial	Acne Vulgaris	Staphylococcus aureus infection	Common Cold	Sneezing	Staphylococcal Pneumonia	Proteus urinary tract infection	Rheumatoid Arthritis	Escherichia coli Infections	Acute gonococcal urethritis	Chronic heart failure	Chronic idiopathic urticaria	Intraabdominal Infections	Parkinson Disease, Postencephalitic	Infection of skin AND/OR subcutaneous tissue	Rhinoscleroma	Acute exacerbation of chronic bronchitis	Urinary tract infection	Gonorrhea of rectum	Pneumonia due to Escherichia coli
ouabain	Hypertensive disease	Chronic heart failure	Hypertensive urgency	Edema	Tinea Versicolor	Ventricular Fibrillation	HIV Infections	Klebsiella cystitis	Onychomycosis	Seborrheic dermatitis	Haemophilus influenzae pneumonia	Escherichia coli urinary tract infection	Atrial Fibrillation	Scurfiness of scalp	Tinea Capitis	Tinea corporis (disorder)	Pneumonia, Bacterial	Tinea cruris	Bacterial infection due to Klebsiella pneumoniae	Infection of bone	Angina Pectoris	Rheumatoid Arthritis	Infection of skin AND/OR subcutaneous tissue	Tinea Pedis	Acne Vulgaris	Staphylococcus aureus infection	Contact Dermatitis	Staphylococcal Pneumonia	Pulmonary arterial hypertension	Acute gonococcal cervicitis	Exanthema	Acute gonococcal urethritis	Proteus urinary tract infection	Vitamin Deficiency	Allergic rhinitis (disorder)	Acute exacerbation of chronic bronchitis	Escherichia coli Infections	Chemotherapy-induced nausea and vomiting	Enterobacter pneumonia	Rhinoscleroma	Platelet aggregation inhibition	Chronic small plaque psoriasis	Gonorrhea of rectum	Pneumonia due to Escherichia coli	Osteomyelitis due to Staphylococcus aureus	Acute gonococcal endometritis	Lower respiratory tract infection	Bacterial conjunctivitis	Bacterial urinary infection
flucytosine	Carcinoma breast stage IV	Malignant neoplasm of ovary	Adenocarcinoma of pancreas	Non-Small Cell Lung Carcinoma	Metastasis from malignant tumor of colon	Malignant neoplasm of stomach	Malignant tumor of colon	Leukemia, Myelocytic, Acute	Actinic keratosis	Hodgkin Disease	Superficial basal cell carcinoma	Lymphoma, Non-Hodgkin	Acute lymphocytic leukemia	Multiple Myeloma	Malignant neoplasm of lung	Testicular Germ Cell Tumor	Malignant epithelial neoplasm of female breast	Mycosis Fungoides	Keratitis, Herpetic	Burkitt Lymphoma	Osteosarcoma of bone	Rheumatoid Arthritis	Meningeal Leukemia	Diffuse Large B-Cell Lymphoma	Gestational Trophoblastic Neoplasms	Cancer of Head and Neck	Chronic heart failure	Herpes simplex keratoconjunctivitis	Acute Promyelocytic Leukemia	Hairy Cell Leukemia	Malaria, Falciparum	Peripheral T-Cell Lymphoma	Myeloid Leukemia, Chronic	Malignant Pleural Mesothelioma	Nephroblastoma	Lymphoma, Follicular	Chronic Lymphocytic Leukemia	Neuroblastoma	Malignant neoplasm of liver	Primary malignant neoplasm of gastrointestinal tract	Hepatitis B, Chronic	Rhabdomyosarcoma	Glioblastoma multiforme of brain	HIV Infections	Bacterial Vaginosis	Vitiligo	Malignant pericardial effusion	Malignant ascites	Giardiasis
arbutamine	Hypertensive disease	Pulmonary Emphysema	Common Cold	Atrioventricular Block	Hypovolemic Shock	Cardiac Arrest	Asthma attack	Low Cardiac Output Syndrome	Allergic asthma	Intrinsic asthma	Ocular Hypertension	Angina Pectoris	Bronchitis	Supraventricular tachycardia	Asthma	Anxiety	Acute Coronary Syndrome	Atrial Fibrillation	Hypotension	Chronic Obstructive Airway Disease	Glaucoma, Open-Angle	Ventricular arrhythmia	Paroxysmal atrial fibrillation	Idiopathic hypertrophic subaortic stenosis	Hypertrophic Cardiomyopathy	Hemangioma	Myocardial Infarction	Bronchiectasis	Rhinitis	Chronic heart failure	Headache Disorders	Parkinson Disease	Influenza-like symptoms	Bronchitis, Chronic	Skin irritation	Paroxysmal atrial flutter	Bronchial Spasm	Rhinitis, Vasomotor	Coughing	Dry Eye Syndromes	Sinus headache	Allergic rhinitis (disorder)	Decompensated cardiac failure	Pruritus	Premature ventricular contractions	Shock, Cardiogenic	Heart Decompensation	Paroxysmal supraventricular tachycardia	Diabetic Nephropathy
chlorpheniramine	Major Depressive Disorder	Allergic Conjunctivitis	Depressive disorder	Schizophrenia	Obesity	Hay fever	Rhinorrhea	Rhinitis, Vasomotor	Nasal congestion (finding)	Allergic rhinitis (disorder)	Attention deficit hyperactivity disorder	Generalized Anxiety Disorder	Narcolepsy	Sneezing	Bipolar affective disorder, current episode manic	Pruritus	Phobia, Social	Common Cold	Urticaria	Obsessive-Compulsive Disorder	Premenstrual Dysphoric Disorder	Symptomatic dermographism	Influenza-like symptoms	Panic Disorder	Itching of eye	Parkinsonian Disorders	Post-Traumatic Stress Disorder	Hypotension	Rhinitis	Sinus headache	Bedwetting	Parkinson Disease, Postencephalitic	Psychotic Disorders	Redness of eye	Low Cardiac Output Syndrome	Headache Disorders	Decompensated cardiac failure	Bipolar disorder in remission	Severe major depression with psychotic features	Meniere Disease	Chronic idiopathic urticaria	Coughing	Extrapyramidal Disorders	Influenza due to Influenza A virus	Fibromyalgia	Parkinson Disease	Allergic urticaria	Vertigo	Lichen Simplex Chronicus
proflavine	Malignant neoplasm of ovary	Non-Small Cell Lung Carcinoma	Adenocarcinoma of pancreas	Carcinoma breast stage IV	Leukemia, Myelocytic, Acute	Hodgkin Disease	Multiple Myeloma	Testicular Germ Cell Tumor	Lymphoma, Non-Hodgkin	Acute Promyelocytic Leukemia	Chronic heart failure	Diffuse Large B-Cell Lymphoma	Acute lymphocytic leukemia	Hairy Cell Leukemia	Malaria, Falciparum	Lymphoma, T-Cell, Cutaneous	Nephroblastoma	Lymphoma, Follicular	Myeloid Leukemia, Chronic	HIV Infections	Neuroblastoma	Chronic Lymphocytic Leukemia	Malignant neoplasm of lung	Rhabdomyosarcoma	Asthma	Hepatitis B, Chronic	Rheumatoid Arthritis	Lupus Erythematosus, Discoid	Bacterial Vaginosis	Giardiasis	Metastasis from malignant tumor of colon	Glioblastoma multiforme of brain	Pleural Effusion, Malignant	Malignant neoplasm of stomach stage IV	Vitiligo	Malignant pericardial effusion	Malignant ascites	Malignant neoplasm of urinary bladder	Malignant tumor of colon	Keratitis, Herpetic	Malignant tumor of cervix	Malignant melanoma, metastatic	Acute amebiasis	Trichomonas Infections	Liver Abscess, Amebic	Hepatitis C, Chronic	Lupus Erythematosus, Systemic	Metastatic Prostate Carcinoma	Keratitis, Dendritic
anisindione	Hypertensive disease	Escherichia coli urinary tract infection	HIV Infections	Klebsiella cystitis	Haemophilus influenzae pneumonia	Infection of skin AND/OR subcutaneous tissue	Staphylococcus aureus infection	Bacterial infection due to Klebsiella pneumoniae	Infection of bone	Acute gonococcal cervicitis	Acne Vulgaris	Pneumonia, Bacterial	Staphylococcal Pneumonia	Allergic rhinitis (disorder)	Vitamin Deficiency	Proteus urinary tract infection	Rheumatoid Arthritis	Intraabdominal Infections	Acute gonococcal urethritis	Escherichia coli Infections	Urinary tract infection	Chronic heart failure	Rhinoscleroma	Pneumonia due to Escherichia coli	Acute exacerbation of chronic bronchitis	Jaundice, Obstructive	Tinea Pedis	Gonorrhea of rectum	Hypoparathyroidism	Enterobacter pneumonia	Exanthema	Acute gonococcal endometritis	Streptococcal pneumonia	Hypocalcemia	Osteoporosis, Postmenopausal	Chemotherapy-induced nausea and vomiting	Infective otitis media	Lower respiratory tract infection	Pruritus Ani	Bacterial urinary infection	Osteomyelitis due to Staphylococcus aureus	Chronic small plaque psoriasis	Enterobacteriaceae Infections	Bronchitis	Pulmonary arterial hypertension	Streptococcal tonsillitis	Seborrheic dermatitis	Diabetes Mellitus, Non-Insulin-Dependent	Contact Dermatitis
tiludronic acid	Osteoporosis, Postmenopausal	Osteitis Deformans	Humoral hypercalcemia of malignancy (disorder)	Hypertensive disease	Hypercalcemia	Edema	Escherichia coli urinary tract infection	Osteoporosis	Klebsiella cystitis	Heterotopic Ossification	Osteolytic Lesions of Multiple Myeloma	HIV Infections	Bacterial infection due to Klebsiella pneumoniae	Acute gonococcal cervicitis	Haemophilus influenzae pneumonia	Infection of skin AND/OR subcutaneous tissue	Acne Vulgaris	Allergic rhinitis (disorder)	Proteus urinary tract infection	Infective otitis media	Pneumonia, Bacterial	Staphylococcus aureus infection	Infection of bone	Escherichia coli Infections	Staphylococcal Pneumonia	Tinea Pedis	Rheumatoid Arthritis	Arthropathy associated with infection	Acute gonococcal urethritis	Intraabdominal Infections	Pneumonia due to Escherichia coli	Rhinoscleroma	Chronic small plaque psoriasis	Vitamin Deficiency	Multiple Myeloma	Bacterial urinary infection	Chronic heart failure	Acute exacerbation of chronic bronchitis	Gonorrhea of rectum	Enterobacter pneumonia	Hypocalcemia	Urinary tract infection	Bronchitis	Enterobacteriaceae Infections	Lower respiratory tract infection	Osteomyelitis due to Staphylococcus aureus	Acute gonococcal endometritis	Streptococcal pneumonia	Chemotherapy-induced nausea and vomiting
doxacurium	Peptic Ulcer	Increased frequency of micturition	Urgency of micturition	Depressive disorder	Rhinitis, Vasomotor	Bladder muscle dysfunction - overactive	Urge Incontinence	Depression, Bipolar	Rhinorrhea	Allergic rhinitis (disorder)	Nicotine Dependence	Irritable Bowel Syndrome	Pellagra	Extrapyramidal Disorders	Coughing	Cycloplegia	Dysuria	Mydriasis	Pruritus	Bulimia Nervosa	Motion Sickness	Schizophrenia	Chronic Obstructive Airway Disease	Urticaria	Urinary Incontinence	Mouth irritation	Hypertensive disease	Nasal congestion (finding)	Gastric ulcer	Allergic Conjunctivitis	Iridocyclitis	Sialorrhea	Staphylococcus aureus infection	Ocular Hypertension	Uveitis	Infection of skin AND/OR subcutaneous tissue	Pseudobulbar affect	Escherichia coli urinary tract infection	Symptomatic dermographism	Posterior synechiae	Hay fever	Chronic idiopathic urticaria	Nausea	Klebsiella cystitis	Nocturia	Suprapubic pain	Glaucoma, Open-Angle	Treatment-resistant schizophrenia	Vomiting
sulfoxone	Hypertensive disease	Escherichia coli urinary tract infection	Malaria, Falciparum	HIV Infections	Klebsiella cystitis	Haemophilus influenzae pneumonia	Infection of skin AND/OR subcutaneous tissue	Rheumatoid Arthritis	Acne Vulgaris	Allergic rhinitis (disorder)	Pneumonia, Bacterial	Bacterial infection due to Klebsiella pneumoniae	Staphylococcus aureus infection	Infection of bone	Acute gonococcal cervicitis	Staphylococcal Pneumonia	Proteus urinary tract infection	Intraabdominal Infections	Toxoplasmosis	Acute gonococcal urethritis	Escherichia coli Infections	Urinary tract infection	Acute exacerbation of chronic bronchitis	Rhinoscleroma	Chronic heart failure	Pneumonia due to Escherichia coli	Gonorrhea of rectum	Ulcerative Colitis	Arthropathy associated with infection	Tinea Pedis	Toxoplasmosis associated with AIDS	Vitamin Deficiency	Enterobacter pneumonia	Bronchitis	Exanthema	Chronic small plaque psoriasis	Lower respiratory tract infection	Bacterial conjunctivitis	Acute gonococcal endometritis	Streptococcal pneumonia	Chemotherapy-induced nausea and vomiting	Infective otitis media	Seborrheic dermatitis	Enterobacteriaceae Infections	Pruritus Ani	Bacterial urinary infection	Osteomyelitis due to Staphylococcus aureus	Pulmonary arterial hypertension	Streptococcal tonsillitis
candicidin	Oral candidiasis	Candidiasis, Vulvovaginal	Cutaneous Candidiasis	Hypertensive disease	Infection of skin AND/OR subcutaneous tissue	Acne Vulgaris	Leishmaniasis	Leishmaniasis, Visceral	Candidiasis of the esophagus	Candidemia	Sinusitis	Escherichia coli urinary tract infection	Systemic candidiasis	Diaper Rash	Gonorrhea of pharynx	Trachoma	Acute gonococcal cervicitis	Acute gonococcal endometritis	HIV Infections	Bronchitis	Klebsiella cystitis	Urinary tract infection	Intraabdominal Infections	Actinomycosis	Yaws	Allergic rhinitis (disorder)	Haemophilus influenzae pneumonia	Pharyngitis	Bacterial infection due to Klebsiella pneumoniae	Syphilis	Gonorrhea of rectum	Acute gonococcal urethritis	Gastrointestinal candidiasis	Rhinocerebral phycomycosis	Fungal infection of lung	Meningitis, Fungal	Mucormycosis	Pulmonary cryptococcosis	Fungal septicemia	Infection by Cryptococcus neoformans	Candidal meningitis	Candidal endocarditis	Disseminated sporotrichosis	Mycotic endocarditis	Urinary tract infection fungal	Fungal conjunctivitis	Fungal keratitis	Staphylococcus aureus infection	Infection of bone
thiamylal	Sleeplessness	Initial insomnia	Muscle Spasticity	Epilepsy	Congestive heart failure	Hypertensive urgency	Sleep Initiation and Maintenance Disorders	Hypertensive disease	Back Pain	Severe anxiety (panic)	Diabetes Mellitus, Non-Insulin-Dependent	Epilepsy characterized by intractable complex partial seizures	Tonic-Clonic Epilepsy	Lennox-Gastaut syndrome	Angina Pectoris	HIV Infections	Atrial Fibrillation	Simple Partial Seizures	Bacterial infection due to Klebsiella pneumoniae	Escherichia coli urinary tract infection	Status Epilepticus	Klebsiella cystitis	Pseudotumor Cerebri	Haemophilus influenzae pneumonia	Asymptomatic left ventricular systolic dysfunction	Chronic heart failure	Angina Pectoris, Variant	Rheumatoid Arthritis	Acne Vulgaris	Tension Headache	Staphylococcal Pneumonia	Pulmonary arterial hypertension	Acute gonococcal cervicitis	Vitamin Deficiency	apprehension	Tension	Rhinoscleroma	Acute gonococcal urethritis	Pneumonia due to Escherichia coli	Lower respiratory tract infection	Bacterial urinary infection	Pruritus Ani	Chemotherapy-induced nausea and vomiting	Infective otitis media	Proteus urinary tract infection	Gonorrhea of rectum	Chronic small plaque psoriasis	Urinary tract infection	Accidental poisoning by lead and its compounds and fumes
trimetrexate	Toxoplasmosis	Malaria, Falciparum	Folliculitis	Citrobacter sepsis	Paronychia Inflammation	Furunculosis	Toxoplasmosis associated with AIDS	Serratia sepsis	Arthropathy associated with infection	Malaria	Pneumonia, Bacterial	Bacterial conjunctivitis	Rheumatoid Arthritis	Infection of skin AND/OR subcutaneous tissue	Scurfiness of scalp	Impacted cerumen	Peritonitis	Acute lymphocytic leukemia	Tinea Versicolor	Blepharoconjunctivitis	Exanthema	Seborrheic dermatitis	Escherichia coli urinary tract infection	Infection of bone	Tuberculosis, Pulmonary	Bacterial infection due to Klebsiella pneumoniae	Contact Dermatitis	Klebsiella cystitis	Malignant neoplasm of lung	Acute tuberculosis	Escherichia coli Infections	Meningeal Leukemia	Enterobacter pneumonia	Pneumonia due to Escherichia coli	Osteosarcoma of bone	Infective blepharitis	HIV Infections	Malignant epithelial neoplasm of female breast	Mycosis Fungoides	Rhinoscleroma	Cancer of Head and Neck	Intraabdominal Infections	Proteus pneumonia	Burkitt Lymphoma	Enterobacteriaceae Infections	Pneumonia due to Pseudomonas	Dacryocystitis	Meibomianitis	Infective otitis media
halothane	Respiratory Depression	Sleeplessness	Lennox-Gastaut syndrome	Muscle Spasticity	Endometrial Carcinoma	Secondary malignant neoplasm of kidney	Initial insomnia	Metrorrhagia	Secondary physiologic amenorrhea	Pulmonary Cystic Fibrosis	Anxiety	Bronchitis	Poisoning by acetaminophen	Amyloidosis	Endometriosis	Hypertensive urgency	Bronchiectasis	Epilepsies, Myoclonic	Severe anxiety (panic)	Nasal congestion (finding)	Rhinitis	Epilepsy	Status Epilepticus	Coughing	Simple Partial Seizures	Common Cold	Epilepsy characterized by intractable complex partial seizures	Atrophic Vaginitis	Panic Disorder	Alcohol Withdrawal Delirium	Allergic rhinitis (disorder)	Rhinorrhea	Sleep Initiation and Maintenance Disorders	Parkinsonian Disorders	HIV Infections	Influenza due to Influenza A virus	Back Pain	Tonic - clonic seizures	Epileptic drop attack	Edema	Alcohol withdrawal syndrome	Malaria, Falciparum	Tonic-Clonic Epilepsy	Breast Fibrocystic Disease	Pediculus capitis infestation	Tetanus	Scabies <infestation>	Infestation by Phthirus pubis	Absence Epilepsy
chloroprocaine	Pruritus	Obesity	Skin irritation	Narcolepsy	Attention deficit hyperactivity disorder	Mouth irritation	Generalized Anxiety Disorder	Major Depressive Disorder	Postherpetic neuralgia	Pruritus Ani	Staphylococcus aureus infection	Hypotension	Infection of skin AND/OR subcutaneous tissue	Neuralgia	Urethritis	Hemorrhoids	HIV Infections	Premature Ejaculation	Rhinorrhea	Pediculus capitis infestation	Intraabdominal Infections	Allergic rhinitis (disorder)	Scabies <infestation>	Infestation by Phthirus pubis	Hypertensive disease	Escherichia coli urinary tract infection	Urticaria	Rhinitis, Vasomotor	Pneumonia, Bacterial	Nasal congestion (finding)	Klebsiella cystitis	Symptomatic dermographism	Panic Disorder	Haemophilus influenzae pneumonia	Fibromyalgia	Decompensated cardiac failure	Vitamin Deficiency	Escherichia coli Infections	Infection of bone	Pulmonary arterial hypertension	Bacterial infection due to Klebsiella pneumoniae	Acute gonococcal cervicitis	Staphylococcal Pneumonia	Subarachnoid Hemorrhage	Proteus urinary tract infection	Chronic small plaque psoriasis	Rhinoscleroma	Escherichia coli septicemia	Acne Vulgaris
rescinnamine	Hypertensive disease	Chronic heart failure	Congestive heart failure	Diabetic Nephropathy	Asymptomatic left ventricular systolic dysfunction	HIV Infections	Escherichia coli urinary tract infection	Klebsiella cystitis	Cerebrovascular accident	Acne Vulgaris	Infection of skin AND/OR subcutaneous tissue	Allergic rhinitis (disorder)	Rheumatoid Arthritis	Haemophilus influenzae pneumonia	Bacterial infection due to Klebsiella pneumoniae	Acute gonococcal cervicitis	Staphylococcal Pneumonia	Acute gonococcal urethritis	Urinary tract infection	Vitamin Deficiency	Pruritus Ani	Chemotherapy-induced nausea and vomiting	Myocardial Infarction	Pneumonia, Bacterial	Chronic small plaque psoriasis	Escherichia coli Infections	Bacterial urinary infection	Rhinoscleroma	Acute gonococcal endometritis	Bacterial conjunctivitis	Tinea Pedis	Lower respiratory tract infection	Gonorrhea of rectum	Infection of bone	Acute exacerbation of chronic bronchitis	Enterobacteriaceae Infections	Exanthema	Accidental poisoning by lead and its compounds and fumes	URINARY TRACT INFECTION ENTEROCOCCUS	Streptococcal pneumonia	Osteomyelitis due to Staphylococcus aureus	Proteus urinary tract infection	Streptococcal tonsillitis	Granuloma Annulare	Pruritus of genital organs	Infective otitis media	Diabetes Mellitus, Non-Insulin-Dependent	Bronchitis	Enterobacter pneumonia
desflurane	Sleeplessness	Lennox-Gastaut syndrome	Anxiety	Endometrial Carcinoma	Secondary malignant neoplasm of kidney	Metrorrhagia	Secondary physiologic amenorrhea	Endometriosis	Epilepsies, Myoclonic	Atrophic Vaginitis	Alcohol Withdrawal Delirium	Panic Disorder	Severe anxiety (panic)	Mixed anxiety and depressive disorder	HIV Infections	Status Epilepticus	Dysuria	Epileptic drop attack	Absence Epilepsy	Multiple Sclerosis	Alcohol withdrawal syndrome	Simple Partial Seizures	Epilepsy characterized by intractable complex partial seizures	Breast Fibrocystic Disease	Tetanus	Pediculus capitis infestation	Tonic - clonic seizures	Scabies <infestation>	Infestation by Phthirus pubis	Allergic rhinitis (disorder)	Epilepsies, Partial	Muscle Spasticity	Motor cortex epilepsy	Agitation	Bipolar disorder in remission	Rheumatoid Arthritis	Staphylococcal Pneumonia	Irritable Bowel Syndrome	Hot flushes	Rhinoscleroma	Escherichia coli Infections	Chemotherapy-induced nausea and vomiting	Hypertensive disease	Nasal congestion (finding)	Alcoholic Intoxication, Chronic	Escherichia coli urinary tract infection	Klebsiella cystitis	Peptic Ulcer	Bacterial infection due to Klebsiella pneumoniae
tubocurarine	Nicotine Dependence	Alzheimer's Disease	Epilepsy	Pellagra	Gastroesophageal reflux disease	Myasthenia Gravis	Glaucoma, Open-Angle	Chemotherapy-induced nausea and vomiting	Influenza due to Influenza A virus	Severe anxiety (panic)	Sleeplessness	Rhinorrhea	Mouth irritation	Severe pain	Seasonal Affective Disorder	Pseudobulbar affect	Extrapyramidal Disorders	Pseudotumor Cerebri	Parkinsonian Disorders	Tonic - clonic seizures	Rhinitis, Vasomotor	Simple Partial Seizures	Nasal congestion (finding)	Tension Headache	Depression, Bipolar	Gastroparesis due to diabetes mellitus	Opioid withdrawal	Infective otitis media	Bulimia Nervosa	Epilepsy characterized by intractable complex partial seizures	Chronic idiopathic urticaria	Status Epilepticus	Cerebral Ischemia	Parkinson Disease, Postencephalitic	Lennox-Gastaut syndrome	Irritable bowel syndrome with diarrhea	Diarrhoea predominant irritable bowel syndrome	Fever	Klebsiella cystitis	apprehension	Tension	Coughing	Arthropathy associated with infection	Organophosphate poisoning	Dementia associated with Parkinson's Disease	Hypertensive disease	Vascular Headaches	Treatment-resistant schizophrenia	Sore Throat
flumazenil	Sleeplessness	Initial insomnia	Epilepsy	Muscle Spasticity	Severe anxiety (panic)	Lennox-Gastaut syndrome	Anxiety	Endometrial Carcinoma	Secondary malignant neoplasm of kidney	Metrorrhagia	Secondary physiologic amenorrhea	Status Epilepticus	Endometriosis	Epilepsies, Myoclonic	Sleep Initiation and Maintenance Disorders	Pseudotumor Cerebri	Tension Headache	Back Pain	Tonic-Clonic Epilepsy	Epilepsy characterized by intractable complex partial seizures	Atrophic Vaginitis	Simple Partial Seizures	Alcohol Withdrawal Delirium	Panic Disorder	Cerebral Ischemia	apprehension	Tension	Tonic - clonic seizures	HIV Infections	Epilepsies, Partial	Epileptic drop attack	Alcohol withdrawal syndrome	Breast Fibrocystic Disease	Absence Epilepsy	Tetanus	Diabetes Mellitus, Non-Insulin-Dependent	Mixed anxiety and depressive disorder	Bipolar disorder in remission	Dysuria	Cluster Headache	Staphylococcal Pneumonia	Biotin deficiency disease	Agitation	Hot flushes	Chemotherapy-induced nausea and vomiting	Vascular Headaches	Sprains and Strains	Infantile Severe Myoclonic Epilepsy	Vitamin Deficiency
estazolam	Sleeplessness	Anxiety	Lennox-Gastaut syndrome	Epilepsies, Myoclonic	Endometrial Carcinoma	Alcohol Withdrawal Delirium	Secondary malignant neoplasm of kidney	Metrorrhagia	Secondary physiologic amenorrhea	Panic Disorder	Absence Epilepsy	HIV Infections	Endometriosis	Atrophic Vaginitis	Epileptic drop attack	Alcohol withdrawal syndrome	Tetanus	Status Epilepticus	Epilepsy characterized by intractable complex partial seizures	Mixed anxiety and depressive disorder	Muscle Spasticity	Dysuria	Severe anxiety (panic)	Tonic - clonic seizures	Simple Partial Seizures	Hot flushes	Generalized Anxiety Disorder	Agitation	Bipolar disorder in remission	Epilepsies, Partial	Irritable Bowel Syndrome	Breast Fibrocystic Disease	Motor cortex epilepsy	Peptic Ulcer	Alcoholic Intoxication, Chronic	Infantile Severe Myoclonic Epilepsy	Bacterial infection due to Klebsiella pneumoniae	Rhinoscleroma	Staphylococcal Pneumonia	Vitamin Deficiency	Escherichia coli urinary tract infection	Chemotherapy-induced nausea and vomiting	Rheumatoid Arthritis	Escherichia coli Infections	Pneumonia due to Escherichia coli	Diabetes Mellitus, Non-Insulin-Dependent	Klebsiella cystitis	Chronic small plaque psoriasis	Sleep Initiation and Maintenance Disorders
ketamine	Pain	Major Depressive Disorder	Depressive disorder	Chronic pain	Schizophrenia	Drug-induced constipation	Dysmenorrhea	Obesity	Acute postoperative pain	Severe pain	Diarrhea	Rhinitis	Bipolar disorder in remission	Labor Pain	Parkinsonian Disorders	Opiate Addiction	Degenerative polyarthritis	Sore Throat	Psychotic Disorders	Poisoning by opiate analgesic drug	Coughing	Common Cold	Pseudobulbar affect	Mixed bipolar I disorder	Parkinson Disease, Postencephalitic	Mixed anxiety and depressive disorder	Mouth irritation	Chemotherapy-induced nausea and vomiting	Headache Disorders	Nasal congestion (finding)	Alzheimer's Disease	Autistic Disorder	Nausea and vomiting	Rhinorrhea	Phobia, Social	Irritable bowel syndrome with diarrhea	Diarrhoea predominant irritable bowel syndrome	Influenza due to Influenza A virus	Fever	Sneezing	Narcolepsy	Influenza-like symptoms	Nausea	Rhinitis, Vasomotor	Post-Traumatic Stress Disorder	Decompensated cardiac failure	Gilles de la Tourette syndrome	Generalized Anxiety Disorder	Hypotension
mivacurium	Peptic Ulcer	Increased frequency of micturition	Urgency of micturition	Depressive disorder	Urge Incontinence	Bladder muscle dysfunction - overactive	Depression, Bipolar	Alzheimer's Disease	Cycloplegia	Mydriasis	Glaucoma, Open-Angle	Irritable Bowel Syndrome	Schizophrenia	Extrapyramidal Disorders	Rhinitis, Vasomotor	Rhinorrhea	Chronic Obstructive Airway Disease	Pruritus	Myasthenia Gravis	Motion Sickness	Urticaria	Gastric ulcer	Coughing	Nicotine Dependence	Urinary Incontinence	Allergic rhinitis (disorder)	Iridocyclitis	Posterior synechiae	Pellagra	Dysuria	Symptomatic dermographism	Ocular Hypertension	Sialorrhea	Uveitis	Treatment-resistant schizophrenia	Bulimia Nervosa	Nausea and vomiting	Bedwetting	Bipolar Disorder	Sleeplessness	Autistic Disorder	Nasal congestion (finding)	Severe major depression with psychotic features	Mouth irritation	Bronchitis, Chronic	Gilles de la Tourette syndrome	Parkinson Disease, Postencephalitic	Bipolar disorder in remission	Neurogenic Urinary Bladder
levacetylmethadol	Pain	Nicotine Dependence	Pellagra	Severe pain	Dysmenorrhea	Mouth irritation	Drug-induced constipation	Pseudobulbar affect	Rhinorrhea	Acute postoperative pain	Coughing	Nasal congestion (finding)	Rhinitis, Vasomotor	Influenza due to Influenza A virus	Sore Throat	Diarrhea	Chronic pain	Labor Pain	Bulimia Nervosa	Rhinitis	Allergic rhinitis (disorder)	Fever	Opiate Addiction	Common Cold	Extrapyramidal Disorders	Poisoning by opiate analgesic drug	Panic Disorder	Depression, Bipolar	Obesity	Sneezing	Degenerative polyarthritis	Opioid withdrawal	Headache Disorders	Obsessive-Compulsive Disorder	Premenstrual Dysphoric Disorder	Staphylococcus aureus infection	Parkinsonian Disorders	Traveler's diarrhea	Influenza-like symptoms	Chronic idiopathic urticaria	Infection of skin AND/OR subcutaneous tissue	Irritable bowel syndrome with diarrhea	Diarrhoea predominant irritable bowel syndrome	Intraabdominal Infections	Alcoholic Intoxication, Chronic	Hypertensive disease	Escherichia coli urinary tract infection	Klebsiella cystitis	Pneumonia, Bacterial
sevoflurane	Sleeplessness	Lennox-Gastaut syndrome	Endometrial Carcinoma	Secondary malignant neoplasm of kidney	Severe anxiety (panic)	Metrorrhagia	Secondary physiologic amenorrhea	Initial insomnia	Anxiety	Endometriosis	Muscle Spasticity	Epilepsies, Myoclonic	Status Epilepticus	Epilepsy characterized by intractable complex partial seizures	Simple Partial Seizures	Atrophic Vaginitis	Alcohol Withdrawal Delirium	Panic Disorder	Epilepsy	Tonic - clonic seizures	Sleep Initiation and Maintenance Disorders	HIV Infections	Epileptic drop attack	Dysuria	Absence Epilepsy	Tonic-Clonic Epilepsy	Back Pain	Alcohol withdrawal syndrome	Breast Fibrocystic Disease	Pediculus capitis infestation	Tetanus	Scabies <infestation>	Infestation by Phthirus pubis	Bipolar disorder in remission	Tension Headache	Epilepsies, Partial	Diabetes Mellitus, Non-Insulin-Dependent	Nasal congestion (finding)	Agitation	Cerebral Ischemia	Mixed anxiety and depressive disorder	Cluster Headache	Coughing	Hot flushes	Rhinoscleroma	Staphylococcal Pneumonia	Irritable Bowel Syndrome	Vascular Headaches	Rhinitis
decamethonium	Nicotine Dependence	Pellagra	Epilepsy	Alzheimer's Disease	Rhinitis, Vasomotor	Glaucoma, Open-Angle	Rhinorrhea	Mouth irritation	Iridocyclitis	Posterior synechiae	Coughing	Uveitis	Pseudobulbar affect	Myasthenia Gravis	Nasal congestion (finding)	Motion Sickness	Influenza due to Influenza A virus	Cycloplegia	Severe anxiety (panic)	Extrapyramidal Disorders	Mydriasis	Tonic-Clonic Epilepsy	Allergic rhinitis (disorder)	Opioid withdrawal	Common Cold	Acne Vulgaris	Premenstrual Dysphoric Disorder	Severe pain	Epilepsy characterized by intractable complex partial seizures	anticholinergic toxicity	Sore Throat	Lennox-Gastaut syndrome	Simple Partial Seizures	Fever	Irritable Bowel Syndrome	Bulimia Nervosa	Metastatic Prostate Carcinoma	Pseudotumor Cerebri	Hypertensive disease	Rhinitis	Tonic - clonic seizures	Sleeplessness	Urethral atrophy	Status Epilepticus	Atrophic Vaginitis	Sneezing	Female hypogonadism syndrome	Cerebral Ischemia	Parkinsonian Disorders
ergometrine	Hypertensive disease	Nasal congestion (finding)	Rhinorrhea	Diabetes Mellitus, Non-Insulin-Dependent	Anxiety	Redness of eye	Glaucoma, Open-Angle	Headache Disorders	Bronchitis	Prostatic Hypertrophy	Sinus headache	Rhinitis	Pulmonary Emphysema	Allergic rhinitis (disorder)	Paroxysmal supraventricular tachycardia	Hypotension	Schizophrenia	Pheochromocytoma	Asthma attack	Bronchiectasis	Common Cold	Pruritus Ani	Hypertensive urgency	Influenza-like symptoms	Obesity	Treatment-resistant schizophrenia	Severe pain	Persistent Fetal Circulation Syndrome	Gonorrhea	Nausea and vomiting	Peripheral Vascular Diseases	Proctitis	Migraine Disorders	Acute intermittent porphyria	Intractable hiccups	Disruptive Behavior Disorder	Parkinson Disease	Malignant essential hypertension	Bacterial infection due to Klebsiella pneumoniae	Hypertensive emergency	Rectal pain	Escherichia coli urinary tract infection	Rhinitis, Vasomotor	Hemorrhoids	Paroxysmal hypertension	Lichen Simplex Chronicus	Pulmonary Hypertension	anaphylaxis	Dyspnea
lapatinib	Epidermal growth factor receptor positive non-small cell lung cancer	Pruritus Ani	Neuralgia	Postherpetic neuralgia	Hemorrhoids	Urethritis	Premature Ejaculation	Non-Small Cell Lung Carcinoma	HIV Infections	Pediculus capitis infestation	Klebsiella cystitis	Scabies <infestation>	Infestation by Phthirus pubis	Escherichia coli urinary tract infection	Hypertensive disease	Ventricular arrhythmia	Mouth irritation	Haemophilus influenzae pneumonia	Infection of bone	Acute gonococcal cervicitis	Infection of skin AND/OR subcutaneous tissue	Proteus urinary tract infection	Rheumatoid Arthritis	Pneumonia, Bacterial	Acute gonococcal urethritis	Staphylococcal Pneumonia	Staphylococcus aureus infection	Bacterial infection due to Klebsiella pneumoniae	Rhinoscleroma	Urinary tract infection	Chronic heart failure	Gonorrhea of rectum	Escherichia coli Infections	Acute exacerbation of chronic bronchitis	Malignant epithelial neoplasm of thyroid	Tinea Pedis	Vitamin Deficiency	Intraabdominal Infections	Enterobacter pneumonia	Chronic small plaque psoriasis	Acute gonococcal endometritis	Streptococcal pneumonia	Chemotherapy-induced nausea and vomiting	Infective otitis media	Enterobacteriaceae Infections	Bacterial urinary infection	Allergic rhinitis (disorder)	Streptococcal tonsillitis	Edema
varenicline	Nicotine Dependence	Epilepsy	Pellagra	Influenza due to Influenza A virus	Rhinitis, Vasomotor	Extrapyramidal Disorders	Severe anxiety (panic)	Rhinorrhea	Mouth irritation	Pseudobulbar affect	Parkinsonian Disorders	Opioid withdrawal	Nasal congestion (finding)	Coughing	Pseudotumor Cerebri	Severe pain	Tonic-Clonic Epilepsy	Parkinson Disease, Postencephalitic	Allergic rhinitis (disorder)	Posterior synechiae	Tonic - clonic seizures	Iridocyclitis	Uveitis	Epilepsy characterized by intractable complex partial seizures	Tension Headache	Common Cold	Simple Partial Seizures	Motion Sickness	Lennox-Gastaut syndrome	Status Epilepticus	Cerebral Ischemia	Fever	Cycloplegia	Mydriasis	apprehension	Tension	Vascular Headaches	Sore Throat	Bulimia Nervosa	Cluster Headache	Acne Vulgaris	Premenstrual Dysphoric Disorder	Bipolar disorder in remission	Headache Disorders	anticholinergic toxicity	Irritable Bowel Syndrome	Metastatic Prostate Carcinoma	Rhinitis	Sneezing
fenoterol	Hypertensive disease	Pulmonary Emphysema	Common Cold	Atrioventricular Block	Hypovolemic Shock	Cardiac Arrest	Asthma attack	Low Cardiac Output Syndrome	Allergic asthma	Intrinsic asthma	Ocular Hypertension	Angina Pectoris	Bronchitis	Supraventricular tachycardia	Asthma	Anxiety	Acute Coronary Syndrome	Atrial Fibrillation	Hypotension	Chronic Obstructive Airway Disease	Glaucoma, Open-Angle	Ventricular arrhythmia	Paroxysmal atrial fibrillation	Idiopathic hypertrophic subaortic stenosis	Hypertrophic Cardiomyopathy	Hemangioma	Myocardial Infarction	Bronchiectasis	Rhinitis	Chronic heart failure	Headache Disorders	Parkinson Disease	Influenza-like symptoms	Bronchitis, Chronic	Skin irritation	Paroxysmal atrial flutter	Bronchial Spasm	Rhinitis, Vasomotor	Coughing	Dry Eye Syndromes	Sinus headache	Allergic rhinitis (disorder)	Decompensated cardiac failure	Pruritus	Premature ventricular contractions	Shock, Cardiogenic	Heart Decompensation	Paroxysmal supraventricular tachycardia	Diabetic Nephropathy
glucosamine	Hypertensive disease	Bronchitis	Multiple Myeloma	Gonorrhea of pharynx	Urinary tract infection	Rheumatoid Arthritis	Sinusitis	Actinomycosis	Yaws	Gonorrhea	Lymphogranuloma Venereum	Rocky Mountain Spotted Fever	Q Fever	TYPHUS	Rickettsialpox	Psittacosis	Relapsing Fever	Chancroids	Chronic heart failure	Infective otitis media	Diabetic Nephropathy	Syphilis	Pharyngitis	Acne Vulgaris	Lupus Erythematosus, Discoid	Listeriosis	Cholera	Bartonella Infections	Pneumonia	Malaria, Falciparum	Decompensated cardiac failure	Acute gonococcal endometritis	Acute gonococcal cervicitis	Escherichia coli urinary tract infection	Plague	Lupus Erythematosus, Systemic	Infection of skin AND/OR subcutaneous tissue	Gonorrhea of rectum	Meningococcus carrier	Klebsiella cystitis	Acute gonococcal urethritis	Tularemia	Malaria, Vivax	HIV Infections	Infection by Campylobacter fetus	Periodontitis	Trachoma	Allergic rhinitis (disorder)	Quartan malaria
practolol	Hypertensive disease	Pulmonary Emphysema	Ocular Hypertension	Common Cold	Angina Pectoris	Glaucoma, Open-Angle	Asthma attack	Cardiac Arrest	Acute Coronary Syndrome	Atrioventricular Block	Hypovolemic Shock	Low Cardiac Output Syndrome	Supraventricular tachycardia	Chronic heart failure	Rhinitis	Bronchitis	Paroxysmal atrial fibrillation	Ventricular arrhythmia	Headache Disorders	Atrial Fibrillation	Allergic rhinitis (disorder)	Influenza-like symptoms	Asthma	Myocardial Infarction	Allergic asthma	Intrinsic asthma	Idiopathic hypertrophic subaortic stenosis	Hypertrophic Cardiomyopathy	Hemangioma	Coughing	Hypotension	Rhinitis, Vasomotor	Escherichia coli urinary tract infection	Rheumatoid Arthritis	Epilepsy characterized by intractable complex partial seizures	Paroxysmal atrial flutter	Sinus headache	Pulmonary arterial hypertension	Rhinorrhea	Staphylococcus aureus infection	Haemophilus influenzae pneumonia	Paroxysmal supraventricular tachycardia	Bronchiectasis	Klebsiella cystitis	Skin irritation	Anxiety	HIV Infections	Zollinger-Ellison syndrome	Hepatitis C, Chronic
sulfacytine	Escherichia coli urinary tract infection	Infective otitis media	Inclusion conjunctivitis	Trachoma	Urinary tract infection	Vulvovaginitis	Acne Vulgaris	Bacterial conjunctivitis	Iridocyclitis	Acute otitis media	Malaria, Falciparum	Bacterial urinary infection	Amebiasis	Proteus urinary tract infection	URINARY TRACT INFECTION ENTEROCOCCUS	Klebsiella cystitis	Haemophilus influenzae pneumonia	Seborrheic dermatitis	Infective blepharitis	Blepharoconjunctivitis	Hypertensive disease	Intraabdominal Infections	Shigella Infections	HIV Infections	Acute exacerbation of chronic bronchitis	Scurfiness of scalp	Toxoplasmosis	Infection of skin AND/OR subcutaneous tissue	Nocardia Infections	Pharyngitis	Arthropathy associated with infection	Allergic rhinitis (disorder)	Gonorrhea	Rheumatoid Arthritis	Chancroids	Infection of bone	Toxoplasmosis associated with AIDS	Acute gonococcal urethritis	Bronchitis	Escherichia coli Infections	Candidiasis, Vulvovaginal	Bacterial infection due to Klebsiella pneumoniae	Streptococcal tonsillitis	Exanthema	Chronic heart failure	Rhinoscleroma	Otitis Externa	Lower respiratory tract infection	Malaria
sulfadoxine	Malaria, Falciparum	Toxoplasmosis	Toxoplasmosis associated with AIDS	Malaria	Escherichia coli urinary tract infection	Pneumonia, Bacterial	HIV Infections	Klebsiella cystitis	Haemophilus influenzae pneumonia	Infection of skin AND/OR subcutaneous tissue	Arthropathy associated with infection	Hypertensive disease	Rheumatoid Arthritis	Acne Vulgaris	Allergic rhinitis (disorder)	Bacterial infection due to Klebsiella pneumoniae	Staphylococcus aureus infection	Infection of bone	Serratia sepsis	Acute gonococcal cervicitis	Staphylococcal Pneumonia	Acute exacerbation of chronic bronchitis	Peritonitis	Proteus urinary tract infection	Intraabdominal Infections	Shigella Infections	Urinary tract infection	Acute gonococcal urethritis	Escherichia coli Infections	Rhinoscleroma	Chronic heart failure	Pneumonia due to Escherichia coli	Gonorrhea of rectum	Ulcerative Colitis	Tinea Pedis	Enterobacteriaceae Infections	Chronic small plaque psoriasis	Vitamin Deficiency	Bronchitis	Seborrheic dermatitis	Enterobacter pneumonia	Lower respiratory tract infection	Exanthema	Bacterial conjunctivitis	Acute gonococcal endometritis	Streptococcal pneumonia	Pruritus Ani	Chemotherapy-induced nausea and vomiting	Infective otitis media
rolitetracycline	Urinary tract infection	Ophthalmia Neonatorum	Acute gonococcal cervicitis	Gonorrhea of pharynx	Brucellosis	Granuloma Inguinale	Gonorrhea of rectum	Actinomycosis	Yaws	Lymphogranuloma Venereum	Rocky Mountain Spotted Fever	Q Fever	TYPHUS	Rickettsialpox	Psittacosis	Relapsing Fever	Syphilis	Tuberculosis, Pulmonary	Bronchitis	Acute tuberculosis	Bacterial conjunctivitis	Acute gonococcal urethritis	Gonorrhea	Pneumonia	Intraabdominal Infections	Sinusitis	Bacterial keratitis	Acute gonococcal epididymo-orchitis	Trachoma	Gingivostomatitis	Infective otitis media	Listeriosis	Cholera	Bartonella Infections	Chlamydia trachomatis infection of genital structure	Acute gonococcal endometritis	Chancroids	Tularemia	Pharyngitis	Corneal abrasion	Abdominal Abscess	Plague	Blepharoconjunctivitis	Complicated appendicitis	Haemophilus influenzae pneumonia	Acne Vulgaris	Infective blepharitis	Infection of bone	Pneumonia due to Pseudomonas
oxtriphylline	Asthma night-time symptoms	Asthma-chronic obstructive pulmonary disease overlap syndrome	Bronchial Spasm	Pulmonary Emphysema	Bronchitis	Status Asthmaticus	Lung diseases	Asthma attack	Asthma	Hyperlipidemia, Familial Combined	Hypercholesterolemia	Familial hypercholesterolemia - heterozygous	Hypertriglyceridemia	Arteriosclerosis	Cerebrovascular accident	Familial hypercholesterolemia - homozygous	Hyperlipoproteinemia Type III	Hypertensive disease	Decompensated cardiac failure	Muscle Spasticity	Apnea in the newborn	Cluster Headache	Vascular Headaches	Atrial Fibrillation	Tension Headache	Chronic heart failure	Epilepsy characterized by intractable complex partial seizures	Platelet aggregation inhibition	Angina Pectoris, Variant	Angina Pectoris	Back Pain	Epilepsy	Arthralgia	Bronchitis, Chronic	Absence Epilepsy	Congestive heart failure	Lymphoma, T-Cell, Cutaneous	Lennox-Gastaut syndrome	Dysmenorrhea	Influenza-like symptoms	Simple Partial Seizures	Headache Disorders	Pulmonary arterial hypertension	Escherichia coli urinary tract infection	Klebsiella cystitis	Postherpetic neuralgia	Restless Legs Syndrome	Tonic-Clonic Epilepsy	Hypoalphalipoproteinemias
quinethazone	Edema	Renal disease with edema NOS	Hypertensive disease	Decompensated cardiac failure	Hypertensive urgency	Hypokalemia	Glaucoma, Open-Angle	Constipation	Incomplete passage of stool	Ocular Hypertension	Angle Closure Glaucoma	Secondary glaucoma	Absence Epilepsy	Acute pulmonary edema	Hypertensive emergency	Hyperinsulinism	insulinoma	Nesidioblastosis	Malignant glaucoma	Peripheral edema	Altitude Sickness	Contact Dermatitis	Tinea Versicolor	Epilepsy characterized by intractable complex partial seizures	Exanthema	Chronic heart failure	Impacted cerumen	Seborrheic dermatitis	Muscle Spasticity	Pulmonary Emphysema	Scurfiness of scalp	Rheumatoid Arthritis	Acute postoperative pain	Dysmenorrhea	Ankylosing spondylitis	HIV Infections	Simple Partial Seizures	Sleeplessness	Initial insomnia	Vitamin Deficiency	Pulmonary arterial hypertension	Tonic-Clonic Epilepsy	Gonorrhea	Infective otitis media	Diabetes Mellitus, Non-Insulin-Dependent	Accidental poisoning by lead and its compounds and fumes	Escherichia coli urinary tract infection	Humoral hypercalcemia of malignancy (disorder)	Angina Pectoris
cefoperazone	Streptococcus pyogenes infection	Urinary tract infection	Arthropathy associated with infection	Bacterial sepsis	Infection of skin AND/OR subcutaneous tissue	Infection of bone	Abdominal Abscess	Lower respiratory tract infection	Intraabdominal Infections	Haemophilus influenzae pneumonia	Pneumonia, Bacterial	Pelvic Inflammatory Disease	Staphylococcus aureus infection	Peritonitis	Proteus urinary tract infection	Infective otitis media	Staphylococcal Pneumonia	Pneumonia due to Escherichia coli	Gonorrhea	Escherichia coli urinary tract infection	Pneumonia	Klebsiella cystitis	Endometritis	Osteomyelitis due to Staphylococcus aureus	Tonsillitis	Streptococcal pneumonia	Acute gonococcal endometritis	Septicemia due to Bacteroides	Bacterial infection due to Klebsiella pneumoniae	Streptococcal tonsillitis	Sepsis due to Staphylococcus aureus	Serratia sepsis	Acute otitis media	Female pelvic cellulitis	Genitourinary tract infection	Acute gonococcal cervicitis	Upper Respiratory Infections	Lung Abscess	Meningococcal meningitis	Streptococcal meningitis	Gonorrhea of rectum	Streptococcal sepsis	Diabetic foot infection	Pharyngitis	Pneumonia due to Pseudomonas	URINARY TRACT INFECTION ENTEROCOCCUS	Female genital tract infection	PYELONEPHRITIS E COLI	Enterobacteriaceae Infections
metocurine	Peptic Ulcer	Increased frequency of micturition	Urgency of micturition	Depressive disorder	Rhinitis, Vasomotor	Bladder muscle dysfunction - overactive	Urge Incontinence	Depression, Bipolar	Rhinorrhea	Allergic rhinitis (disorder)	Nicotine Dependence	Irritable Bowel Syndrome	Pellagra	Extrapyramidal Disorders	Coughing	Cycloplegia	Dysuria	Mydriasis	Pruritus	Bulimia Nervosa	Motion Sickness	Schizophrenia	Chronic Obstructive Airway Disease	Urticaria	Urinary Incontinence	Mouth irritation	Hypertensive disease	Nasal congestion (finding)	Gastric ulcer	Allergic Conjunctivitis	Iridocyclitis	Sialorrhea	Staphylococcus aureus infection	Ocular Hypertension	Uveitis	Infection of skin AND/OR subcutaneous tissue	Pseudobulbar affect	Escherichia coli urinary tract infection	Symptomatic dermographism	Posterior synechiae	Hay fever	Chronic idiopathic urticaria	Nausea	Klebsiella cystitis	Nocturia	Suprapubic pain	Glaucoma, Open-Angle	Treatment-resistant schizophrenia	Vomiting
pancuronium	Peptic Ulcer	Increased frequency of micturition	Urgency of micturition	Depressive disorder	Urge Incontinence	Bladder muscle dysfunction - overactive	Depression, Bipolar	Schizophrenia	Cycloplegia	Mydriasis	Rhinitis, Vasomotor	Irritable Bowel Syndrome	Extrapyramidal Disorders	Rhinorrhea	Chronic Obstructive Airway Disease	Pruritus	Allergic rhinitis (disorder)	Motion Sickness	Urticaria	Gastric ulcer	Coughing	Nicotine Dependence	Urinary Incontinence	Iridocyclitis	Posterior synechiae	Ocular Hypertension	Pellagra	Dysuria	Symptomatic dermographism	Sialorrhea	Uveitis	Treatment-resistant schizophrenia	Bulimia Nervosa	Nausea and vomiting	Bedwetting	Bipolar Disorder	Nasal congestion (finding)	Autistic Disorder	Bronchitis, Chronic	Severe major depression with psychotic features	Mouth irritation	Gilles de la Tourette syndrome	Parkinson Disease, Postencephalitic	Bipolar disorder in remission	Neurogenic Urinary Bladder	Lichen Simplex Chronicus	Nocturia	Suprapubic pain	Psychotic Disorders
pipecuronium	Peptic Ulcer	Increased frequency of micturition	Urgency of micturition	Depressive disorder	Urge Incontinence	Bladder muscle dysfunction - overactive	Depression, Bipolar	Schizophrenia	Cycloplegia	Mydriasis	Rhinitis, Vasomotor	Irritable Bowel Syndrome	Extrapyramidal Disorders	Rhinorrhea	Chronic Obstructive Airway Disease	Pruritus	Allergic rhinitis (disorder)	Motion Sickness	Urticaria	Gastric ulcer	Coughing	Nicotine Dependence	Urinary Incontinence	Iridocyclitis	Posterior synechiae	Ocular Hypertension	Pellagra	Dysuria	Symptomatic dermographism	Sialorrhea	Uveitis	Treatment-resistant schizophrenia	Bulimia Nervosa	Nausea and vomiting	Bedwetting	Bipolar Disorder	Nasal congestion (finding)	Autistic Disorder	Bronchitis, Chronic	Severe major depression with psychotic features	Mouth irritation	Gilles de la Tourette syndrome	Parkinson Disease, Postencephalitic	Bipolar disorder in remission	Neurogenic Urinary Bladder	Lichen Simplex Chronicus	Nocturia	Suprapubic pain	Psychotic Disorders
vecuronium	Nicotine Dependence	Hypertensive disease	Pellagra	Allergic rhinitis (disorder)	Escherichia coli urinary tract infection	Klebsiella cystitis	HIV Infections	Haemophilus influenzae pneumonia	Mouth irritation	Rhinorrhea	Infection of skin AND/OR subcutaneous tissue	Infection of bone	Bulimia Nervosa	Acne Vulgaris	Bacterial infection due to Klebsiella pneumoniae	Acute gonococcal cervicitis	Staphylococcus aureus infection	Pneumonia, Bacterial	Rhinitis, Vasomotor	Rheumatoid Arthritis	Staphylococcal Pneumonia	Proteus urinary tract infection	Panic Disorder	Pseudobulbar affect	Chronic heart failure	Acute gonococcal urethritis	Nasal congestion (finding)	Intraabdominal Infections	Coughing	Escherichia coli Infections	Rhinoscleroma	Pneumonia due to Escherichia coli	Urinary tract infection	Gonorrhea of rectum	Acute exacerbation of chronic bronchitis	Tinea Pedis	Vitamin Deficiency	Chronic small plaque psoriasis	Enterobacter pneumonia	Lower respiratory tract infection	Exanthema	Acute gonococcal endometritis	Streptococcal pneumonia	Infective otitis media	Bacterial urinary infection	Pruritus Ani	Enterobacteriaceae Infections	Osteomyelitis due to Staphylococcus aureus	Premenstrual Dysphoric Disorder
tolevamer	Hypertensive disease	Escherichia coli urinary tract infection	HIV Infections	Haemophilus influenzae pneumonia	Klebsiella cystitis	Infection of skin AND/OR subcutaneous tissue	Allergic rhinitis (disorder)	Staphylococcus aureus infection	Bacterial infection due to Klebsiella pneumoniae	Infection of bone	Acne Vulgaris	Acute gonococcal cervicitis	Pneumonia, Bacterial	Staphylococcal Pneumonia	Rheumatoid Arthritis	Proteus urinary tract infection	Intraabdominal Infections	Acute gonococcal urethritis	Escherichia coli Infections	Urinary tract infection	Chronic heart failure	Rhinoscleroma	Pneumonia due to Escherichia coli	Acute exacerbation of chronic bronchitis	Gonorrhea of rectum	Tinea Pedis	Vitamin Deficiency	Enterobacter pneumonia	Lower respiratory tract infection	Chronic small plaque psoriasis	Exanthema	Acute gonococcal endometritis	Streptococcal pneumonia	Chemotherapy-induced nausea and vomiting	Infective otitis media	Pruritus Ani	Bacterial urinary infection	Osteomyelitis due to Staphylococcus aureus	Enterobacteriaceae Infections	Bronchitis	Bacterial conjunctivitis	Pulmonary arterial hypertension	Streptococcal tonsillitis	Pruritus	Seborrheic dermatitis	Diabetes Mellitus, Non-Insulin-Dependent	Contact Dermatitis	Gonorrhea	Accidental poisoning by lead and its compounds and fumes
potassium cation	Hypertensive disease	Chronic heart failure	Hypertensive urgency	Edema	Tinea Versicolor	Ventricular Fibrillation	HIV Infections	Klebsiella cystitis	Onychomycosis	Seborrheic dermatitis	Haemophilus influenzae pneumonia	Escherichia coli urinary tract infection	Atrial Fibrillation	Scurfiness of scalp	Tinea Capitis	Tinea corporis (disorder)	Pneumonia, Bacterial	Tinea cruris	Bacterial infection due to Klebsiella pneumoniae	Infection of bone	Angina Pectoris	Rheumatoid Arthritis	Infection of skin AND/OR subcutaneous tissue	Tinea Pedis	Acne Vulgaris	Staphylococcus aureus infection	Contact Dermatitis	Staphylococcal Pneumonia	Pulmonary arterial hypertension	Acute gonococcal cervicitis	Exanthema	Acute gonococcal urethritis	Proteus urinary tract infection	Vitamin Deficiency	Allergic rhinitis (disorder)	Acute exacerbation of chronic bronchitis	Escherichia coli Infections	Chemotherapy-induced nausea and vomiting	Enterobacter pneumonia	Rhinoscleroma	Platelet aggregation inhibition	Chronic small plaque psoriasis	Gonorrhea of rectum	Pneumonia due to Escherichia coli	Osteomyelitis due to Staphylococcus aureus	Acute gonococcal endometritis	Lower respiratory tract infection	Bacterial conjunctivitis	Bacterial urinary infection
quinidine barbiturate	Severe anxiety (panic)	Epilepsy	Sleeplessness	Ventricular arrhythmia	Status Epilepticus	Paroxysmal atrial fibrillation	Initial insomnia	Epilepsy characterized by intractable complex partial seizures	Tonic-Clonic Epilepsy	Pseudotumor Cerebri	Lennox-Gastaut syndrome	Paroxysmal atrial flutter	apprehension	Tension	Tension Headache	Simple Partial Seizures	Cerebral Ischemia	Tonic - clonic seizures	Muscle Spasticity	Premature Ejaculation	Sleep Initiation and Maintenance Disorders	Cluster Headache	Vascular Headaches	Dysuria	Epilepsies, Partial	Back Pain	Postherpetic neuralgia	Pruritus Ani	Neuralgia	Influenza-like symptoms	Hypertensive disease	Urethritis	Hemorrhoids	Paroxysmal supraventricular tachycardia	Bipolar disorder in remission	Acute gonococcal cervicitis	Anxiety	Pseudobulbar affect	Biotin deficiency disease	Skin irritation	Pediculus capitis infestation	Acute gonococcal urethritis	Escherichia coli septicemia	Mouth irritation	Gonorrhea of rectum	Premature ventricular contractions	Pneumonia due to Escherichia coli	Scabies <infestation>	Infestation by Phthirus pubis
butobarbital	Epilepsy	Severe anxiety (panic)	Sleeplessness	Pseudotumor Cerebri	Status Epilepticus	Tension Headache	apprehension	Tension	Cerebral Ischemia	Tonic-Clonic Epilepsy	Vascular Headaches	Tonic - clonic seizures	Cluster Headache	Initial insomnia	Simple Partial Seizures	Epilepsy characterized by intractable complex partial seizures	Dysuria	Bipolar disorder in remission	Epilepsies, Partial	Muscle Spasticity	Nicotine Dependence	Influenza due to Influenza A virus	Lennox-Gastaut syndrome	Anxiety	Sleep Initiation and Maintenance Disorders	Back Pain	Extrapyramidal Disorders	Pellagra	Parkinsonian Disorders	Migraine Disorders	Atrophic Vaginitis	Rhinorrhea	Common Cold	Mouth irritation	Opioid withdrawal	Nasal congestion (finding)	Influenza-like symptoms	Coughing	Pseudobulbar affect	Hot flushes	Rhinitis, Vasomotor	Parkinson Disease, Postencephalitic	Acne Vulgaris	Severe pain	Metastatic Prostate Carcinoma	Biotin deficiency disease	Posterior synechiae	Urethral atrophy	Alzheimer's Disease
procaterol	Hypertensive disease	Pulmonary Emphysema	Common Cold	Chronic Obstructive Airway Disease	Glaucoma, Open-Angle	Bronchitis	Asthma	Acute Coronary Syndrome	Angina Pectoris	Ocular Hypertension	Chronic heart failure	Cardiac Arrest	Bronchitis, Chronic	Atrioventricular Block	Hypovolemic Shock	Asthma attack	Allergic rhinitis (disorder)	Myocardial Infarction	Low Cardiac Output Syndrome	Allergic asthma	Intrinsic asthma	Coughing	Influenza-like symptoms	Rheumatoid Arthritis	Rhinitis, Vasomotor	Supraventricular tachycardia	Escherichia coli urinary tract infection	Ventricular arrhythmia	Rhinitis	Nasal congestion (finding)	Hypotension	Rhinorrhea	Bronchiectasis	Edema	Bacterial infection due to Klebsiella pneumoniae	Haemophilus influenzae pneumonia	Allergic Conjunctivitis	Klebsiella cystitis	Sinus headache	Idiopathic hypertrophic subaortic stenosis	Hypertrophic Cardiomyopathy	Hemangioma	Headache Disorders	Diabetes Mellitus, Non-Insulin-Dependent	HIV Infections	Skin irritation	Sneezing	Hay fever	Paroxysmal atrial fibrillation
aluminium	Accidental poisoning by lead and its compounds and fumes	Iron deficiency anemia	Anemia of prematurity	Megaloblastic anemia due to folate deficiency	Hypertensive disease	Chronic heart failure	Hypertensive urgency	Edema	Tinea Versicolor	Ventricular Fibrillation	HIV Infections	Onychomycosis	Arsenic Poisoning	Klebsiella cystitis	Seborrheic dermatitis	Atrial Fibrillation	Scurfiness of scalp	Tinea Capitis	Escherichia coli urinary tract infection	Haemophilus influenzae pneumonia	Tinea corporis (disorder)	Tinea cruris	Pneumonia, Bacterial	Angina Pectoris	Bacterial infection due to Klebsiella pneumoniae	Infection of bone	Acne Vulgaris	Pulmonary arterial hypertension	Tinea Pedis	Rheumatoid Arthritis	Contact Dermatitis	Testicular Germ Cell Tumor	Staphylococcal Pneumonia	Acute gonococcal cervicitis	Exanthema	Vitamin Deficiency	Staphylococcus aureus infection	Infection of skin AND/OR subcutaneous tissue	Chronic iron overload	Acute gonococcal urethritis	Chemotherapy-induced nausea and vomiting	Proteus urinary tract infection	Platelet aggregation inhibition	Acute exacerbation of chronic bronchitis	Escherichia coli Infections	Gonorrhea of rectum	Enterobacter pneumonia	Rhinoscleroma	Osteomyelitis due to Staphylococcus aureus
magnesium cation	Hypertensive disease	Chronic heart failure	Hypertensive urgency	Edema	Tinea Versicolor	Ventricular Fibrillation	HIV Infections	Klebsiella cystitis	Onychomycosis	Seborrheic dermatitis	Haemophilus influenzae pneumonia	Escherichia coli urinary tract infection	Atrial Fibrillation	Scurfiness of scalp	Tinea Capitis	Tinea corporis (disorder)	Pneumonia, Bacterial	Tinea cruris	Bacterial infection due to Klebsiella pneumoniae	Infection of bone	Angina Pectoris	Rheumatoid Arthritis	Infection of skin AND/OR subcutaneous tissue	Tinea Pedis	Acne Vulgaris	Staphylococcus aureus infection	Contact Dermatitis	Staphylococcal Pneumonia	Pulmonary arterial hypertension	Acute gonococcal cervicitis	Exanthema	Acute gonococcal urethritis	Proteus urinary tract infection	Vitamin Deficiency	Allergic rhinitis (disorder)	Acute exacerbation of chronic bronchitis	Escherichia coli Infections	Chemotherapy-induced nausea and vomiting	Enterobacter pneumonia	Rhinoscleroma	Platelet aggregation inhibition	Chronic small plaque psoriasis	Gonorrhea of rectum	Pneumonia due to Escherichia coli	Osteomyelitis due to Staphylococcus aureus	Acute gonococcal endometritis	Lower respiratory tract infection	Bacterial conjunctivitis	Bacterial urinary infection
glymidine	Diabetes Mellitus, Non-Insulin-Dependent	Rhinorrhea	Nasal congestion (finding)	Hypertensive disease	Gonorrhea	Escherichia coli urinary tract infection	HIV Infections	Acne Vulgaris	Klebsiella cystitis	Haemophilus influenzae pneumonia	Arthropathy associated with infection	Allergic rhinitis (disorder)	Bacterial conjunctivitis	Infection of bone	Bacterial infection due to Klebsiella pneumoniae	Acute gonococcal cervicitis	Prostatic Hypertrophy	Pneumonia, Bacterial	Staphylococcal Pneumonia	Infection of skin AND/OR subcutaneous tissue	Staphylococcus aureus infection	Proteus urinary tract infection	Chronic heart failure	Gonorrhea of rectum	Acute gonococcal urethritis	Rheumatoid Arthritis	Escherichia coli Infections	Rhinoscleroma	Pneumonia due to Escherichia coli	Acute exacerbation of chronic bronchitis	Intraabdominal Infections	Urinary tract infection	Tinea Pedis	Vitamin Deficiency	Enterobacter pneumonia	Chronic small plaque psoriasis	Lower respiratory tract infection	Pruritus Ani	Contact Dermatitis	Acute gonococcal endometritis	Bronchitis	Streptococcal pneumonia	Bacterial urinary infection	Osteomyelitis due to Staphylococcus aureus	Enterobacteriaceae Infections	Exanthema	Streptococcal tonsillitis	Abdominal Abscess	URINARY TRACT INFECTION ENTEROCOCCUS
yohimbine	Schizophrenia	Parkinson Disease	Migraine Disorders	Mixed bipolar I disorder	Hyperprolactinemia	Acromegaly	Bipolar affective disorder, current episode manic	Bipolar disorder in remission	Psychotic Disorders	Major Depressive Disorder	Autistic Disorder	Parkinson Disease, Postencephalitic	Depression, Bipolar	Cluster Headache	Vascular Headaches	Gilles de la Tourette syndrome	Amenorrhea	Bipolar Disorder	Depressive disorder	Mixed anxiety and depressive disorder	Parkinsonian Disorders	Treatment-resistant schizophrenia	Schizoaffective Disorder	Chronic schizophrenia	Restless Legs Syndrome	Nausea and vomiting	Muscle Spasticity	Tonic - clonic seizures	Intractable hiccups	Disruptive Behavior Disorder	Acute intermittent porphyria	Nausea	Generalized Anxiety Disorder	Severe major depression with psychotic features	Bedwetting	Vomiting	Phobia, Social	Post-Traumatic Stress Disorder	Persistent Fetal Circulation Syndrome	Hypotension	Nasal congestion (finding)	Severe anxiety (panic)	Decompensated cardiac failure	Hypertensive urgency	Cerebrovascular Disorders	Vascular Diseases	Opioid withdrawal	Bronchiectasis	Supraventricular tachycardia
digitoxin	Hypertensive disease	Chronic heart failure	Hypertensive urgency	Edema	Tinea Versicolor	Ventricular Fibrillation	HIV Infections	Klebsiella cystitis	Onychomycosis	Seborrheic dermatitis	Haemophilus influenzae pneumonia	Escherichia coli urinary tract infection	Atrial Fibrillation	Scurfiness of scalp	Tinea Capitis	Tinea corporis (disorder)	Pneumonia, Bacterial	Tinea cruris	Bacterial infection due to Klebsiella pneumoniae	Infection of bone	Angina Pectoris	Rheumatoid Arthritis	Infection of skin AND/OR subcutaneous tissue	Tinea Pedis	Acne Vulgaris	Staphylococcus aureus infection	Contact Dermatitis	Staphylococcal Pneumonia	Pulmonary arterial hypertension	Acute gonococcal cervicitis	Exanthema	Acute gonococcal urethritis	Proteus urinary tract infection	Vitamin Deficiency	Allergic rhinitis (disorder)	Acute exacerbation of chronic bronchitis	Escherichia coli Infections	Chemotherapy-induced nausea and vomiting	Enterobacter pneumonia	Rhinoscleroma	Platelet aggregation inhibition	Chronic small plaque psoriasis	Gonorrhea of rectum	Pneumonia due to Escherichia coli	Osteomyelitis due to Staphylococcus aureus	Acute gonococcal endometritis	Lower respiratory tract infection	Bacterial conjunctivitis	Bacterial urinary infection
choline magnesium trisalicylate	Rheumatoid Arthritis	Degenerative polyarthritis	Pain	Dysmenorrhea	Menorrhagia	Arthritic pains	Back Pain	Headache Disorders	Sprains and Strains	Ulcerative Colitis	Ankylosing spondylitis	Toothache	Sinus headache	Arthralgia	Tendinitis	Multiple Myeloma	Migraine Disorders	Bursitis	Gout	Common Cold	Influenza-like symptoms	Myocardial Infarction	Synovitis	Hypertriglyceridemia	Fever	Breastfeeding (mother)	Onchocerciasis	shoulder bursitis	Patent ductus arteriosus	Shoulder tendinitis	Rheumatism	Pulmonary Emphysema	Tenosynovitis	Eosinophilic Pneumonia	Scurfiness of scalp	Loiasis	Elephantiasis	Diabetes Mellitus, Non-Insulin-Dependent	Tuberculosis, Pulmonary	Ulcerative colitis in remission	Seborrheic dermatitis	Chronic ulcerative rectosigmoiditis	Chronic ulcerative proctitis	Malignant lymphoma, lymphocytic, intermediate differentiation, diffuse	Myalgia	Staphylococcus aureus infection	Arthritis	Osteoarthritis, Knee	Acute tuberculosis
methotrimeprazine	Schizophrenia	Parkinson Disease	Bipolar affective disorder, current episode manic	Psychotic Disorders	Depressive disorder	Bipolar disorder in remission	Hyperprolactinemia	Mixed bipolar I disorder	Depression, Bipolar	Acromegaly	Autistic Disorder	Parkinson Disease, Postencephalitic	Treatment-resistant schizophrenia	Bipolar Disorder	Rhinorrhea	Parkinsonian Disorders	Nasal congestion (finding)	Nausea and vomiting	Hay fever	Major Depressive Disorder	Allergic Conjunctivitis	Amenorrhea	Gilles de la Tourette syndrome	Intractable hiccups	Disruptive Behavior Disorder	Rhinitis, Vasomotor	Increased frequency of micturition	Urgency of micturition	Acute intermittent porphyria	Schizoaffective Disorder	Mixed anxiety and depressive disorder	Bedwetting	Urge Incontinence	Bladder muscle dysfunction - overactive	Migraine Disorders	Extrapyramidal Disorders	Pulmonary Emphysema	Mydriasis	Nausea	Severe major depression with psychotic features	Motion Sickness	Hypertensive urgency	Hypotension	Redness of eye	Peptic Ulcer	Allergic rhinitis (disorder)	Cycloplegia	Vascular Headaches	Vomiting
ginseng	Rheumatoid Arthritis	Degenerative polyarthritis	Pain	Multiple Myeloma	Dysmenorrhea	Ankylosing spondylitis	Arthritic pains	Back Pain	Ulcerative Colitis	Sprains and Strains	Headache Disorders	Toothache	Hypertriglyceridemia	Arthralgia	Sinus headache	Tendinitis	Arthritis, Psoriatic	Bursitis	Malignant lymphoma, lymphocytic, intermediate differentiation, diffuse	Gout	Tuberculosis, Pulmonary	Myocardial Infarction	Synovitis	Migraine Disorders	Breastfeeding (mother)	Influenza-like symptoms	Common Cold	Hypertensive disease	Acute postoperative pain	Staphylococcus aureus infection	shoulder bursitis	Patent ductus arteriosus	Shoulder tendinitis	Rheumatism	Diabetes Mellitus, Non-Insulin-Dependent	Erythema nodosum leprosum	Fever	Tenosynovitis	Acute tuberculosis	Scurfiness of scalp	Bacterial infection due to Klebsiella pneumoniae	Seborrheic dermatitis	Allergic rhinitis (disorder)	Tinea Pedis	Menorrhagia	Infection of skin AND/OR subcutaneous tissue	Hypercholesterolemia	Pulmonary Emphysema	Tinea corporis (disorder)
clenbuterol	Hypertensive disease	Pulmonary Emphysema	Common Cold	Asthma attack	Atrioventricular Block	Hypovolemic Shock	Cardiac Arrest	Low Cardiac Output Syndrome	Allergic asthma	Intrinsic asthma	Bronchitis	Ocular Hypertension	Angina Pectoris	Asthma	Supraventricular tachycardia	Anxiety	Hypotension	Acute Coronary Syndrome	Atrial Fibrillation	Bronchiectasis	Decompensated cardiac failure	Rhinitis	Chronic Obstructive Airway Disease	Glaucoma, Open-Angle	Ventricular arrhythmia	Headache Disorders	Paroxysmal atrial fibrillation	Idiopathic hypertrophic subaortic stenosis	Hypertrophic Cardiomyopathy	Hemangioma	Influenza-like symptoms	Parkinson Disease	Myocardial Infarction	Chronic heart failure	Multiple Myeloma	Sinus headache	Bronchitis, Chronic	Rheumatoid Arthritis	Skin irritation	Rhinitis, Vasomotor	Bronchial Spasm	Paroxysmal atrial flutter	Dry Eye Syndromes	Coughing	Allergic rhinitis (disorder)	Exacerbation of asthma	anaphylaxis	Dyspnea	Wheezing
acenocoumarol	Thromboembolism	Thrombosis	Cerebral Embolism	Myocardial Infarction	Hypertensive disease	Escherichia coli urinary tract infection	HIV Infections	Haemophilus influenzae pneumonia	Klebsiella cystitis	Acne Vulgaris	Infection of skin AND/OR subcutaneous tissue	Staphylococcus aureus infection	Allergic rhinitis (disorder)	Infection of bone	Bacterial infection due to Klebsiella pneumoniae	Rheumatoid Arthritis	Acute gonococcal cervicitis	Deep Vein Thrombosis	Pneumonia, Bacterial	Staphylococcal Pneumonia	Proteus urinary tract infection	Streptococcal pneumonia	Escherichia coli Infections	Hypercholesterolemia	Acute gonococcal urethritis	Intraabdominal Infections	Gonorrhea of rectum	Urinary tract infection	Chronic heart failure	Rhinoscleroma	Pneumonia due to Escherichia coli	Chemotherapy-induced nausea and vomiting	Tinea Pedis	Acute exacerbation of chronic bronchitis	Lower respiratory tract infection	Chronic small plaque psoriasis	Enterobacter pneumonia	Exanthema	Acute gonococcal endometritis	Vitamin Deficiency	Pruritus Ani	Streptococcal tonsillitis	Bacterial urinary infection	Hyperlipidemia, Familial Combined	Enterobacteriaceae Infections	Bronchitis	Osteomyelitis due to Staphylococcus aureus	Bacterial conjunctivitis	Pulmonary arterial hypertension
antrafenine	Rheumatoid Arthritis	Degenerative polyarthritis	Pain	Dysmenorrhea	Menorrhagia	Arthritic pains	Back Pain	Headache Disorders	Sprains and Strains	Ulcerative Colitis	Ankylosing spondylitis	Toothache	Sinus headache	Arthralgia	Tendinitis	Multiple Myeloma	Migraine Disorders	Bursitis	Gout	Common Cold	Influenza-like symptoms	Myocardial Infarction	Synovitis	Hypertriglyceridemia	Fever	Breastfeeding (mother)	Onchocerciasis	shoulder bursitis	Patent ductus arteriosus	Shoulder tendinitis	Rheumatism	Pulmonary Emphysema	Tenosynovitis	Eosinophilic Pneumonia	Scurfiness of scalp	Loiasis	Elephantiasis	Diabetes Mellitus, Non-Insulin-Dependent	Tuberculosis, Pulmonary	Ulcerative colitis in remission	Seborrheic dermatitis	Chronic ulcerative rectosigmoiditis	Chronic ulcerative proctitis	Malignant lymphoma, lymphocytic, intermediate differentiation, diffuse	Myalgia	Staphylococcus aureus infection	Arthritis	Osteoarthritis, Knee	Acute tuberculosis
ajmaline	Ventricular arrhythmia	Paroxysmal atrial fibrillation	Paroxysmal atrial flutter	Epilepsy characterized by intractable complex partial seizures	Status Epilepticus	Premature Ejaculation	Hypertensive disease	Motor cortex epilepsy	Lennox-Gastaut syndrome	Pruritus Ani	Postherpetic neuralgia	Tonic-Clonic Epilepsy	Epilepsies, Partial	Neuralgia	Hemorrhoids	Urethritis	Severe anxiety (panic)	Paroxysmal supraventricular tachycardia	Skin irritation	Acute gonococcal cervicitis	Klebsiella cystitis	Epilepsy	Pseudobulbar affect	Mouth irritation	Pediculus capitis infestation	Acne Vulgaris	Escherichia coli urinary tract infection	Premature ventricular contractions	Scabies <infestation>	Infestation by Phthirus pubis	Acute gonococcal urethritis	Bacterial infection due to Klebsiella pneumoniae	Simple Partial Seizures	Pneumonia due to Escherichia coli	Haemophilus influenzae pneumonia	Gonorrhea of rectum	Proteus urinary tract infection	Urinary tract infection	Rheumatoid Arthritis	Staphylococcus aureus infection	Infection of skin AND/OR subcutaneous tissue	HIV Infections	Acute exacerbation of chronic bronchitis	Escherichia coli Infections	Lower respiratory tract infection	Tinea Pedis	Infective otitis media	Bacterial urinary infection	Amyotrophic Lateral Sclerosis
oxybenzone	Hot flushes	Atrophic Vaginitis	Endometriosis	Osteoporosis, Postmenopausal	Dyspareunia	Sleeplessness	Acne Vulgaris	Hormone receptor positive malignant neoplasm of breast	Atrophy of vulva	Female hypogonadism syndrome	Delayed Puberty	Testicular hypogonadism	Deficiency of testosterone biosynthesis	Pediculus capitis infestation	Scabies <infestation>	Infestation by Phthirus pubis	Carcinoma breast stage IV	Cryptorchidism	Klinefelter Syndrome	Malignant epithelial neoplasm of female breast	Invasive Ductal Breast Carcinoma	Metastatic Prostate Carcinoma	Metrorrhagia	Secondary physiologic amenorrhea	Endometrial Carcinoma	Secondary malignant neoplasm of kidney	Adrenal Gland Hyperfunction	Premenstrual Dysphoric Disorder	Menorrhagia	Urethral atrophy	Pain	Chemotherapy-induced nausea and vomiting	Prostatic Neoplasms	Female infertility	Primary hypogonadism	Hypogonadotropic hypogonadism	Hypopituitarism	Hypertensive disease	Drug-induced constipation	Decompensated cardiac failure	Seborrheic dermatitis	Ascites	Hyperaldosteronism	Precocious Puberty	Initial insomnia	Poisoning by opiate analgesic drug	Sleep Initiation and Maintenance Disorders	Opiate Addiction	Histoplasmosis
gamma-hydroxybutyric acid	Hypertensive disease	Escherichia coli urinary tract infection	HIV Infections	Pediculus capitis infestation	Haemophilus influenzae pneumonia	Klebsiella cystitis	Scabies <infestation>	Infestation by Phthirus pubis	Infection of skin AND/OR subcutaneous tissue	Allergic rhinitis (disorder)	Staphylococcus aureus infection	Infection of bone	Acne Vulgaris	Acute gonococcal cervicitis	Bacterial infection due to Klebsiella pneumoniae	Pneumonia, Bacterial	Proteus urinary tract infection	Staphylococcal Pneumonia	Rheumatoid Arthritis	Intraabdominal Infections	Acute gonococcal urethritis	Escherichia coli Infections	Chronic heart failure	Rhinoscleroma	Urinary tract infection	Gonorrhea of rectum	Acute exacerbation of chronic bronchitis	Pneumonia due to Escherichia coli	Vitamin Deficiency	Enterobacter pneumonia	Lower respiratory tract infection	Tinea Pedis	Chronic small plaque psoriasis	Exanthema	Acute gonococcal endometritis	Streptococcal pneumonia	Pruritus Ani	Infective otitis media	Chemotherapy-induced nausea and vomiting	Bacterial urinary infection	Osteomyelitis due to Staphylococcus aureus	Bronchitis	Enterobacteriaceae Infections	Bacterial conjunctivitis	Pulmonary arterial hypertension	Streptococcal tonsillitis	Seborrheic dermatitis	Contact Dermatitis	Gonorrhea
diamorphine	Pain	Drug-induced constipation	Dysmenorrhea	Acute postoperative pain	Chronic pain	Severe pain	Diarrhea	Opiate Addiction	Poisoning by opiate analgesic drug	Labor Pain	Sore Throat	Coughing	Degenerative polyarthritis	Rhinitis	Common Cold	Pseudobulbar affect	Mouth irritation	Obesity	Fever	Nasal congestion (finding)	Hypercholesterolemia	Mixed anxiety and depressive disorder	Traveler's diarrhea	Rhinorrhea	Irritable bowel syndrome with diarrhea	Diarrhoea predominant irritable bowel syndrome	Headache Disorders	Sneezing	Alcoholic Intoxication, Chronic	Influenza-like symptoms	Hyperlipidemia	Exacerbation of asthma	Bipolar disorder in remission	Constipation	Tension Headache	Cholelithiasis	Staphylococcus aureus infection	Biliary Tract Diseases	3-Beta-hydroxy-delta-5-C27-steroid dehydrogenase deficiency	Delta-4-3-oxosteroid-5-beta-reductase deficiency	Xanthomatosis, Cerebrotendinous	Punctate keratitis	Anterior uveitis	Corneal Perforation	Incomplete passage of stool	Pain, Postoperative	Postoperative ileus	Iritis	Punctate keratopathy
flunitrazepam	Sleeplessness	Anxiety	Lennox-Gastaut syndrome	Epilepsies, Myoclonic	Endometrial Carcinoma	Alcohol Withdrawal Delirium	Secondary malignant neoplasm of kidney	Metrorrhagia	Secondary physiologic amenorrhea	Panic Disorder	Absence Epilepsy	HIV Infections	Endometriosis	Atrophic Vaginitis	Epileptic drop attack	Alcohol withdrawal syndrome	Tetanus	Status Epilepticus	Epilepsy characterized by intractable complex partial seizures	Mixed anxiety and depressive disorder	Muscle Spasticity	Dysuria	Severe anxiety (panic)	Tonic - clonic seizures	Simple Partial Seizures	Hot flushes	Generalized Anxiety Disorder	Agitation	Bipolar disorder in remission	Epilepsies, Partial	Irritable Bowel Syndrome	Breast Fibrocystic Disease	Motor cortex epilepsy	Peptic Ulcer	Alcoholic Intoxication, Chronic	Infantile Severe Myoclonic Epilepsy	Bacterial infection due to Klebsiella pneumoniae	Rhinoscleroma	Staphylococcal Pneumonia	Vitamin Deficiency	Escherichia coli urinary tract infection	Chemotherapy-induced nausea and vomiting	Rheumatoid Arthritis	Escherichia coli Infections	Pneumonia due to Escherichia coli	Diabetes Mellitus, Non-Insulin-Dependent	Klebsiella cystitis	Chronic small plaque psoriasis	Sleep Initiation and Maintenance Disorders
bromazepam	Sleeplessness	Anxiety	Lennox-Gastaut syndrome	Epilepsies, Myoclonic	Endometrial Carcinoma	Alcohol Withdrawal Delirium	Secondary malignant neoplasm of kidney	Metrorrhagia	Secondary physiologic amenorrhea	Panic Disorder	Absence Epilepsy	HIV Infections	Endometriosis	Atrophic Vaginitis	Epileptic drop attack	Alcohol withdrawal syndrome	Tetanus	Status Epilepticus	Epilepsy characterized by intractable complex partial seizures	Mixed anxiety and depressive disorder	Muscle Spasticity	Dysuria	Severe anxiety (panic)	Tonic - clonic seizures	Simple Partial Seizures	Hot flushes	Generalized Anxiety Disorder	Agitation	Bipolar disorder in remission	Epilepsies, Partial	Irritable Bowel Syndrome	Breast Fibrocystic Disease	Motor cortex epilepsy	Peptic Ulcer	Alcoholic Intoxication, Chronic	Infantile Severe Myoclonic Epilepsy	Bacterial infection due to Klebsiella pneumoniae	Rhinoscleroma	Staphylococcal Pneumonia	Vitamin Deficiency	Escherichia coli urinary tract infection	Chemotherapy-induced nausea and vomiting	Rheumatoid Arthritis	Escherichia coli Infections	Pneumonia due to Escherichia coli	Diabetes Mellitus, Non-Insulin-Dependent	Klebsiella cystitis	Chronic small plaque psoriasis	Sleep Initiation and Maintenance Disorders
clotiazepam	Sleeplessness	Anxiety	Lennox-Gastaut syndrome	Epilepsies, Myoclonic	Endometrial Carcinoma	Alcohol Withdrawal Delirium	Secondary malignant neoplasm of kidney	Metrorrhagia	Secondary physiologic amenorrhea	Panic Disorder	Absence Epilepsy	HIV Infections	Endometriosis	Atrophic Vaginitis	Epileptic drop attack	Alcohol withdrawal syndrome	Tetanus	Status Epilepticus	Epilepsy characterized by intractable complex partial seizures	Mixed anxiety and depressive disorder	Muscle Spasticity	Dysuria	Severe anxiety (panic)	Tonic - clonic seizures	Simple Partial Seizures	Hot flushes	Generalized Anxiety Disorder	Agitation	Bipolar disorder in remission	Epilepsies, Partial	Irritable Bowel Syndrome	Breast Fibrocystic Disease	Motor cortex epilepsy	Peptic Ulcer	Alcoholic Intoxication, Chronic	Infantile Severe Myoclonic Epilepsy	Bacterial infection due to Klebsiella pneumoniae	Rhinoscleroma	Staphylococcal Pneumonia	Vitamin Deficiency	Escherichia coli urinary tract infection	Chemotherapy-induced nausea and vomiting	Rheumatoid Arthritis	Escherichia coli Infections	Pneumonia due to Escherichia coli	Diabetes Mellitus, Non-Insulin-Dependent	Klebsiella cystitis	Chronic small plaque psoriasis	Sleep Initiation and Maintenance Disorders
metamfetamine	Major Depressive Disorder	Obesity	Parkinson Disease	Attention deficit hyperactivity disorder	Narcolepsy	Hypotension	Depressive disorder	Nasal congestion (finding)	Generalized Anxiety Disorder	Parkinson Disease, Postencephalitic	Rhinorrhea	Hyperprolactinemia	Autistic Disorder	Schizophrenia	Acromegaly	Phobia, Social	Pulmonary Emphysema	Bipolar Disorder	Asthma attack	Hypertensive disease	Rhinitis	Bronchiectasis	Migraine Disorders	Premenstrual Dysphoric Disorder	Bipolar disorder in remission	Mixed bipolar I disorder	Post-Traumatic Stress Disorder	Low Cardiac Output Syndrome	Redness of eye	Headache Disorders	Decompensated cardiac failure	Obsessive-Compulsive Disorder	Depression, Bipolar	Amenorrhea	Influenza-like symptoms	Parkinsonian Disorders	Hypertensive urgency	Bedwetting	Rhinitis, Vasomotor	Schizoaffective Disorder	Common Cold	Pheochromocytoma	Glaucoma, Open-Angle	Severe major depression with psychotic features	Persistent Fetal Circulation Syndrome	Bronchitis	Gilles de la Tourette syndrome	Panic Disorder	Vascular Headaches
sulfamerazine	Escherichia coli urinary tract infection	Infective otitis media	Inclusion conjunctivitis	Trachoma	Urinary tract infection	Vulvovaginitis	Acne Vulgaris	Bacterial conjunctivitis	Iridocyclitis	Acute otitis media	Malaria, Falciparum	Bacterial urinary infection	Amebiasis	Proteus urinary tract infection	URINARY TRACT INFECTION ENTEROCOCCUS	Klebsiella cystitis	Haemophilus influenzae pneumonia	Seborrheic dermatitis	Infective blepharitis	Blepharoconjunctivitis	Hypertensive disease	Intraabdominal Infections	Shigella Infections	HIV Infections	Acute exacerbation of chronic bronchitis	Scurfiness of scalp	Toxoplasmosis	Infection of skin AND/OR subcutaneous tissue	Nocardia Infections	Pharyngitis	Arthropathy associated with infection	Allergic rhinitis (disorder)	Gonorrhea	Rheumatoid Arthritis	Chancroids	Infection of bone	Toxoplasmosis associated with AIDS	Acute gonococcal urethritis	Bronchitis	Escherichia coli Infections	Candidiasis, Vulvovaginal	Bacterial infection due to Klebsiella pneumoniae	Streptococcal tonsillitis	Exanthema	Chronic heart failure	Rhinoscleroma	Otitis Externa	Lower respiratory tract infection	Malaria
sulfamethazine	Escherichia coli urinary tract infection	Infective otitis media	Inclusion conjunctivitis	Trachoma	Urinary tract infection	Vulvovaginitis	Acne Vulgaris	Bacterial conjunctivitis	Iridocyclitis	Acute otitis media	Malaria, Falciparum	Bacterial urinary infection	Amebiasis	Proteus urinary tract infection	URINARY TRACT INFECTION ENTEROCOCCUS	Klebsiella cystitis	Haemophilus influenzae pneumonia	Seborrheic dermatitis	Infective blepharitis	Blepharoconjunctivitis	Hypertensive disease	Intraabdominal Infections	Shigella Infections	HIV Infections	Acute exacerbation of chronic bronchitis	Scurfiness of scalp	Toxoplasmosis	Infection of skin AND/OR subcutaneous tissue	Nocardia Infections	Pharyngitis	Arthropathy associated with infection	Allergic rhinitis (disorder)	Gonorrhea	Rheumatoid Arthritis	Chancroids	Infection of bone	Toxoplasmosis associated with AIDS	Acute gonococcal urethritis	Bronchitis	Escherichia coli Infections	Candidiasis, Vulvovaginal	Bacterial infection due to Klebsiella pneumoniae	Streptococcal tonsillitis	Exanthema	Chronic heart failure	Rhinoscleroma	Otitis Externa	Lower respiratory tract infection	Malaria
liotrix	Myxedema	Congenital Hypothyroidism	Goiter	Hypothyroidism	Malignant neoplasm of thyroid	Hyperlipidemia	Hashimoto Disease	Endemic goiter	Myxedema coma	Hypertensive disease	Acne Vulgaris	Escherichia coli urinary tract infection	HIV Infections	Klebsiella cystitis	Haemophilus influenzae pneumonia	Infection of skin AND/OR subcutaneous tissue	Allergic rhinitis (disorder)	Bacterial infection due to Klebsiella pneumoniae	Infection of bone	Staphylococcus aureus infection	Acute gonococcal cervicitis	Pneumonia, Bacterial	Staphylococcal Pneumonia	Proteus urinary tract infection	Rheumatoid Arthritis	Intraabdominal Infections	Acute gonococcal urethritis	Chronic heart failure	Urinary tract infection	Acute exacerbation of chronic bronchitis	Pneumonia due to Escherichia coli	Gonorrhea of rectum	Tinea Pedis	Enterobacter pneumonia	Chronic small plaque psoriasis	Exanthema	Acute gonococcal endometritis	Paroxysmal atrial fibrillation	Lower respiratory tract infection	Chemotherapy-induced nausea and vomiting	Pruritus Ani	Osteomyelitis due to Staphylococcus aureus	Bacterial urinary infection	Infective otitis media	Bronchitis	Enterobacteriaceae Infections	Bacterial conjunctivitis	Pulmonary arterial hypertension	Streptococcal pneumonia
ketazolam	Sleeplessness	Anxiety	Lennox-Gastaut syndrome	Epilepsies, Myoclonic	Endometrial Carcinoma	Alcohol Withdrawal Delirium	Secondary malignant neoplasm of kidney	Metrorrhagia	Secondary physiologic amenorrhea	Panic Disorder	Absence Epilepsy	HIV Infections	Endometriosis	Atrophic Vaginitis	Epileptic drop attack	Alcohol withdrawal syndrome	Tetanus	Status Epilepticus	Epilepsy characterized by intractable complex partial seizures	Mixed anxiety and depressive disorder	Muscle Spasticity	Dysuria	Severe anxiety (panic)	Tonic - clonic seizures	Simple Partial Seizures	Hot flushes	Generalized Anxiety Disorder	Agitation	Bipolar disorder in remission	Epilepsies, Partial	Irritable Bowel Syndrome	Breast Fibrocystic Disease	Motor cortex epilepsy	Peptic Ulcer	Alcoholic Intoxication, Chronic	Infantile Severe Myoclonic Epilepsy	Bacterial infection due to Klebsiella pneumoniae	Rhinoscleroma	Staphylococcal Pneumonia	Vitamin Deficiency	Escherichia coli urinary tract infection	Chemotherapy-induced nausea and vomiting	Rheumatoid Arthritis	Escherichia coli Infections	Pneumonia due to Escherichia coli	Diabetes Mellitus, Non-Insulin-Dependent	Klebsiella cystitis	Chronic small plaque psoriasis	Sleep Initiation and Maintenance Disorders
zinc	Anemia of prematurity	Iron deficiency anemia	Megaloblastic anemia due to folate deficiency	Atrophic Vaginitis	Hot flushes	Dyspareunia	Endometriosis	Osteoporosis, Postmenopausal	Pediculus capitis infestation	Scabies <infestation>	Infestation by Phthirus pubis	Diabetic Nephropathy	Female hypogonadism syndrome	Acne Vulgaris	Testicular Germ Cell Tumor	Lymphoma, T-Cell, Cutaneous	Malignant neoplasm of ovary	Chronic heart failure	Accidental poisoning by lead and its compounds and fumes	Headache Disorders	Hormone receptor positive malignant neoplasm of breast	Carcinoma breast stage IV	Malignant epithelial neoplasm of female breast	Fever	Atrophy of vulva	Invasive Ductal Breast Carcinoma	Genitourinary tract infection	Sleeplessness	Chemotherapy-induced nausea and vomiting	Pain	Low Cardiac Output Syndrome	Postherpetic neuralgia	Neuralgia	Delayed Puberty	Testicular hypogonadism	Deficiency of testosterone biosynthesis	Gonorrhea of pharynx	Hemorrhoids	Endometrial Carcinoma	Pruritus Ani	Urethritis	Decompensated cardiac failure	Pneumonia, Bacterial	Female infertility	Actinomycosis	Yaws	Osteitis Deformans	Secondary malignant neoplasm of kidney	Premature Ejaculation
pivampicillin	Streptococcus pyogenes infection	Infection of skin AND/OR subcutaneous tissue	Urinary tract infection	Staphylococcus aureus infection	Bacterial sepsis	Infection of bone	Intraabdominal Infections	Staphylococcal Pneumonia	Arthropathy associated with infection	Lower respiratory tract infection	Infective otitis media	Pneumonia, Bacterial	Streptococcal tonsillitis	Haemophilus influenzae pneumonia	Pneumonia	Acute otitis media	Pelvic Inflammatory Disease	Pneumonia due to Escherichia coli	Upper Respiratory Infections	Abdominal Abscess	Tonsillitis	Bacterial infection due to Klebsiella pneumoniae	Osteomyelitis due to Staphylococcus aureus	Klebsiella cystitis	Genitourinary tract infection	Escherichia coli urinary tract infection	Proteus urinary tract infection	Escherichia coli septicemia	Acute gonococcal cervicitis	Serratia sepsis	Pharyngitis	Enterobacteriaceae Infections	Cholangitis	Streptococcal pneumonia	Peritonitis	Meningococcal meningitis	Acute exacerbation of chronic bronchitis	Rhinoscleroma	URINARY TRACT INFECTION ENTEROCOCCUS	Aspiration Pneumonia	Escherichia coli Infections	Acute gonococcal urethritis	Streptococcal meningitis	Staphylococcal endocarditis	Meningitis, Escherichia coli	Gonorrhea of rectum	Endometritis	Acute gonococcal endometritis	Erysipelas
pivmecillinam	Streptococcus pyogenes infection	Infection of skin AND/OR subcutaneous tissue	Urinary tract infection	Staphylococcus aureus infection	Bacterial sepsis	Infection of bone	Intraabdominal Infections	Staphylococcal Pneumonia	Arthropathy associated with infection	Lower respiratory tract infection	Infective otitis media	Pneumonia, Bacterial	Streptococcal tonsillitis	Haemophilus influenzae pneumonia	Pneumonia	Acute otitis media	Pelvic Inflammatory Disease	Pneumonia due to Escherichia coli	Upper Respiratory Infections	Abdominal Abscess	Tonsillitis	Bacterial infection due to Klebsiella pneumoniae	Osteomyelitis due to Staphylococcus aureus	Klebsiella cystitis	Genitourinary tract infection	Escherichia coli urinary tract infection	Proteus urinary tract infection	Escherichia coli septicemia	Acute gonococcal cervicitis	Serratia sepsis	Pharyngitis	Enterobacteriaceae Infections	Cholangitis	Streptococcal pneumonia	Peritonitis	Meningococcal meningitis	Acute exacerbation of chronic bronchitis	Rhinoscleroma	URINARY TRACT INFECTION ENTEROCOCCUS	Aspiration Pneumonia	Escherichia coli Infections	Acute gonococcal urethritis	Streptococcal meningitis	Staphylococcal endocarditis	Meningitis, Escherichia coli	Gonorrhea of rectum	Endometritis	Acute gonococcal endometritis	Erysipelas
periciazine	Parkinson Disease	Schizophrenia	Treatment-resistant schizophrenia	Hot flushes	Delayed Puberty	Testicular hypogonadism	Deficiency of testosterone biosynthesis	Hyperprolactinemia	Hormone receptor positive malignant neoplasm of breast	Migraine Disorders	Acromegaly	Autistic Disorder	Attention deficit hyperactivity disorder	Hypertensive urgency	Hypertensive disease	Cryptorchidism	Klinefelter Syndrome	Bipolar disorder in remission	Mixed bipolar I disorder	Atrophic Vaginitis	Depression, Bipolar	Psychotic Disorders	Hypotension	Sleeplessness	Parkinson Disease, Postencephalitic	Nasal congestion (finding)	Bipolar Disorder	Bronchiectasis	Narcolepsy	Glaucoma, Open-Angle	Mixed anxiety and depressive disorder	Vascular Headaches	Asthma attack	Redness of eye	Pheochromocytoma	Nausea and vomiting	Prostatic Hypertrophy	Primary hypogonadism	Hypogonadotropic hypogonadism	Hypopituitarism	Amenorrhea	Cluster Headache	Severe pain	Schizoaffective Disorder	Malignant essential hypertension	Hypertensive emergency	Atrophy of vulva	Invasive Ductal Breast Carcinoma	Bipolar affective disorder, current episode manic
valganciclovir	Malignant neoplasm of ovary	Non-Small Cell Lung Carcinoma	Adenocarcinoma of pancreas	Carcinoma breast stage IV	Leukemia, Myelocytic, Acute	Hodgkin Disease	Multiple Myeloma	Testicular Germ Cell Tumor	Lymphoma, Non-Hodgkin	Acute Promyelocytic Leukemia	Chronic heart failure	Diffuse Large B-Cell Lymphoma	Acute lymphocytic leukemia	Hairy Cell Leukemia	Malaria, Falciparum	Lymphoma, T-Cell, Cutaneous	Nephroblastoma	HIV Infections	Lymphoma, Follicular	Myeloid Leukemia, Chronic	Neuroblastoma	Chronic Lymphocytic Leukemia	Malignant neoplasm of lung	Rhabdomyosarcoma	Rheumatoid Arthritis	Asthma	Hepatitis B, Chronic	Lupus Erythematosus, Discoid	Bacterial Vaginosis	Giardiasis	Metastasis from malignant tumor of colon	Glioblastoma multiforme of brain	Pleural Effusion, Malignant	Malignant neoplasm of stomach stage IV	Vitiligo	Malignant pericardial effusion	Malignant ascites	Malignant neoplasm of urinary bladder	Malignant tumor of colon	Keratitis, Herpetic	Malignant tumor of cervix	Malignant melanoma, metastatic	Acute amebiasis	Trichomonas Infections	Liver Abscess, Amebic	Hepatitis C, Chronic	Lupus Erythematosus, Systemic	Metastatic Prostate Carcinoma	Keratitis, Dendritic
erythrityl tetranitrate	Hypertensive disease	Chronic heart failure	Decompensated cardiac failure	Escherichia coli urinary tract infection	Hypertensive urgency	Klebsiella cystitis	HIV Infections	Haemophilus influenzae pneumonia	Allergic rhinitis (disorder)	Infection of skin AND/OR subcutaneous tissue	Infection of bone	Bacterial infection due to Klebsiella pneumoniae	Staphylococcus aureus infection	Acute gonococcal cervicitis	Acne Vulgaris	Rheumatoid Arthritis	Pneumonia, Bacterial	Staphylococcal Pneumonia	Proteus urinary tract infection	Acute gonococcal urethritis	Escherichia coli Infections	Intraabdominal Infections	Rhinoscleroma	Vitamin Deficiency	Enterobacter pneumonia	Chronic small plaque psoriasis	Acute exacerbation of chronic bronchitis	Angina Pectoris	Urinary tract infection	Gonorrhea of rectum	Pneumonia due to Escherichia coli	Chemotherapy-induced nausea and vomiting	Exanthema	Osteomyelitis due to Staphylococcus aureus	Acute gonococcal endometritis	Infective otitis media	Bronchitis	Bacterial urinary infection	Bacterial conjunctivitis	Streptococcal pneumonia	Pulmonary arterial hypertension	Enterobacteriaceae Infections	Streptococcal tonsillitis	Lower respiratory tract infection	Seborrheic dermatitis	Accidental poisoning by lead and its compounds and fumes	URINARY TRACT INFECTION ENTEROCOCCUS	Gonorrhea	Contact Dermatitis
alverine	Major Depressive Disorder	Migraine Disorders	Hypertensive disease	Gilles de la Tourette syndrome	Restless Legs Syndrome	Chronic schizophrenia	Allergic rhinitis (disorder)	Parkinson Disease	Mixed bipolar I disorder	Pruritus	Chemotherapy-induced nausea and vomiting	Lichen Simplex Chronicus	Depression, Bipolar	Supraventricular tachycardia	Escherichia coli urinary tract infection	Decompensated cardiac failure	Idiopathic hypertrophic subaortic stenosis	Hypertrophic Cardiomyopathy	Hemangioma	Cluster Headache	Attention deficit hyperactivity disorder	HIV Infections	Atrial Fibrillation	Low Cardiac Output Syndrome	Severe major depression with psychotic features	Haemophilus influenzae pneumonia	Klebsiella cystitis	Parkinsonian Disorders	Bacterial infection due to Klebsiella pneumoniae	Pruritus Ani	Contact Dermatitis	Hepatitis C, Chronic	Acute exacerbation of chronic bronchitis	Staphylococcal Pneumonia	Bipolar affective disorder, current episode manic	Muscle Spasticity	Mixed anxiety and depressive disorder	Chronic small plaque psoriasis	Scalp psoriasis	Narcolepsy	Infection of bone	Granuloma Annulare	Pruritus of genital organs	Infection of skin AND/OR subcutaneous tissue	Tinea Pedis	Postherpetic neuralgia	Bedwetting	Lupus Erythematosus, Discoid	Seborrheic dermatitis
zuclopenthixol	Schizophrenia	Psychotic Disorders	Allergic Conjunctivitis	Bipolar affective disorder, current episode manic	Bipolar disorder in remission	Parkinson Disease	Hyperprolactinemia	Mixed bipolar I disorder	Hay fever	Acromegaly	Depressive disorder	Nasal congestion (finding)	Rhinorrhea	Allergic rhinitis (disorder)	Nausea and vomiting	Parkinsonian Disorders	Parkinson Disease, Postencephalitic	Migraine Disorders	Treatment-resistant schizophrenia	Rhinitis, Vasomotor	Tonic - clonic seizures	Itching of eye	Gilles de la Tourette syndrome	Mixed anxiety and depressive disorder	Sneezing	Major Depressive Disorder	Schizoaffective Disorder	Intractable hiccups	Disruptive Behavior Disorder	Amenorrhea	Bipolar Disorder	Acute intermittent porphyria	Hypertensive urgency	Common Cold	Chronic schizophrenia	Redness of eye	Vascular Headaches	Depression, Bipolar	Autistic Disorder	Sinus headache	Cluster Headache	Hypotension	Restless Legs Syndrome	Persistent Fetal Circulation Syndrome	Vomiting	Nausea	Simple Partial Seizures	Bedwetting	Post-Traumatic Stress Disorder
etoricoxib	Rheumatoid Arthritis	Degenerative polyarthritis	Pain	Multiple Myeloma	Dysmenorrhea	Ankylosing spondylitis	Arthritic pains	Back Pain	Ulcerative Colitis	Sprains and Strains	Headache Disorders	Toothache	Sinus headache	Arthralgia	Tendinitis	Bursitis	Malignant lymphoma, lymphocytic, intermediate differentiation, diffuse	Gout	Hypertriglyceridemia	Tuberculosis, Pulmonary	Myocardial Infarction	Breastfeeding (mother)	Synovitis	Common Cold	Migraine Disorders	Influenza-like symptoms	Fever	Acute postoperative pain	Staphylococcus aureus infection	Diabetes Mellitus, Non-Insulin-Dependent	shoulder bursitis	Patent ductus arteriosus	Shoulder tendinitis	Rheumatism	Erythema nodosum leprosum	Tenosynovitis	Acute tuberculosis	Scurfiness of scalp	Bacterial infection due to Klebsiella pneumoniae	Allergic rhinitis (disorder)	Seborrheic dermatitis	Tinea Pedis	Infection of skin AND/OR subcutaneous tissue	Menorrhagia	Hypertensive disease	Pulmonary Emphysema	Tinea corporis (disorder)	Ulcerative colitis in remission	Chronic ulcerative rectosigmoiditis
5-o-phosphono-alpha-d-ribofuranosyl diphosphate	Hypertensive disease	Escherichia coli urinary tract infection	HIV Infections	Klebsiella cystitis	Haemophilus influenzae pneumonia	Infection of skin AND/OR subcutaneous tissue	Allergic rhinitis (disorder)	Bacterial infection due to Klebsiella pneumoniae	Infection of bone	Staphylococcus aureus infection	Acute gonococcal cervicitis	Pneumonia, Bacterial	Staphylococcal Pneumonia	Acne Vulgaris	Proteus urinary tract infection	Rheumatoid Arthritis	Intraabdominal Infections	Acute gonococcal urethritis	Escherichia coli Infections	Chronic heart failure	Rhinoscleroma	Acute lymphocytic leukemia	Urinary tract infection	Acute exacerbation of chronic bronchitis	Pneumonia due to Escherichia coli	Hairy Cell Leukemia	Gonorrhea of rectum	Tinea Pedis	Vitamin Deficiency	Enterobacter pneumonia	Chronic small plaque psoriasis	Exanthema	Lower respiratory tract infection	Acute gonococcal endometritis	Streptococcal pneumonia	Chemotherapy-induced nausea and vomiting	Pruritus Ani	Bacterial urinary infection	Infective otitis media	Osteomyelitis due to Staphylococcus aureus	Bronchitis	Enterobacteriaceae Infections	Bacterial conjunctivitis	Pulmonary arterial hypertension	Streptococcal tonsillitis	Pruritus	Seborrheic dermatitis	Gonorrhea	Contact Dermatitis
rutin	Tendinitis	Gout	shoulder bursitis	Patent ductus arteriosus	Shoulder tendinitis	Rheumatism	Hypertensive disease	Bursitis	Escherichia coli urinary tract infection	Synovitis	Tenosynovitis	HIV Infections	Haemophilus influenzae pneumonia	Klebsiella cystitis	Rheumatoid Arthritis	Infection of skin AND/OR subcutaneous tissue	Allergic rhinitis (disorder)	Staphylococcus aureus infection	Bacterial infection due to Klebsiella pneumoniae	Ankylosing spondylitis	Infection of bone	Acne Vulgaris	Acute gonococcal cervicitis	Pneumonia, Bacterial	Staphylococcal Pneumonia	Proteus urinary tract infection	Intraabdominal Infections	Acute gonococcal urethritis	Escherichia coli Infections	Urinary tract infection	Chronic heart failure	Rhinoscleroma	Pneumonia due to Escherichia coli	Acute exacerbation of chronic bronchitis	Gonorrhea of rectum	Tinea Pedis	Vitamin Deficiency	Enterobacter pneumonia	Lower respiratory tract infection	Chronic small plaque psoriasis	Exanthema	Degenerative polyarthritis	Acute gonococcal endometritis	Streptococcal pneumonia	Chemotherapy-induced nausea and vomiting	Infective otitis media	Bacterial urinary infection	Pruritus Ani	Osteomyelitis due to Staphylococcus aureus
prasterone	Hot flushes	Atrophic Vaginitis	Endometriosis	Sleeplessness	Osteoporosis, Postmenopausal	Dyspareunia	Carcinoma breast stage IV	Lennox-Gastaut syndrome	Hypertriglyceridemia	Pediculus capitis infestation	Scabies <infestation>	Infestation by Phthirus pubis	Female hypogonadism syndrome	Hyperlipidemia	Hormone receptor positive malignant neoplasm of breast	Acne Vulgaris	Delayed Puberty	Testicular hypogonadism	Deficiency of testosterone biosynthesis	Atrophy of vulva	Metrorrhagia	Secondary physiologic amenorrhea	Hypercholesterolemia	Secondary malignant neoplasm of kidney	Endometrial Carcinoma	Adrenal Gland Hyperfunction	Tonic - clonic seizures	Malignant epithelial neoplasm of female breast	Invasive Ductal Breast Carcinoma	Metastatic Prostate Carcinoma	Tinea Versicolor	Epilepsy characterized by intractable complex partial seizures	Cutaneous Candidiasis	Cryptorchidism	Klinefelter Syndrome	Epilepsy	Severe anxiety (panic)	Absence Epilepsy	Oral candidiasis	Fever	Headache Disorders	Seborrheic dermatitis	Tonic-Clonic Epilepsy	Histoplasmosis	Blastomycosis	Epilepsies, Myoclonic	Bipolar disorder in remission	Premenstrual Dysphoric Disorder	Simple Partial Seizures
taurine	Sleeplessness	Anxiety	Lennox-Gastaut syndrome	Endometrial Carcinoma	Secondary malignant neoplasm of kidney	Metrorrhagia	Secondary physiologic amenorrhea	Endometriosis	Pediculus capitis infestation	Scabies <infestation>	Infestation by Phthirus pubis	Epilepsies, Myoclonic	Allergic rhinitis (disorder)	Alcohol Withdrawal Delirium	Atrophic Vaginitis	Panic Disorder	Coughing	HIV Infections	Nasal congestion (finding)	Bronchitis	Rhinitis	Pulmonary Cystic Fibrosis	Poisoning by acetaminophen	Amyloidosis	Cholelithiasis	Common Cold	Status Epilepticus	Breast Fibrocystic Disease	Constipation	Bronchiectasis	Epileptic drop attack	Absence Epilepsy	Alcohol withdrawal syndrome	Rhinorrhea	Severe anxiety (panic)	Incomplete passage of stool	Tetanus	Biliary Tract Diseases	3-Beta-hydroxy-delta-5-C27-steroid dehydrogenase deficiency	Delta-4-3-oxosteroid-5-beta-reductase deficiency	Xanthomatosis, Cerebrotendinous	Muscle Spasticity	Gilles de la Tourette syndrome	Simple Partial Seizures	Epilepsy characterized by intractable complex partial seizures	Dysuria	Tonic - clonic seizures	Epilepsies, Partial	Agitation
cocarboxylase	Metastasis from malignant tumor of colon	Malignant neoplasm of stomach	Malignant tumor of colon	Carcinoma breast stage IV	Actinic keratosis	Superficial basal cell carcinoma	Hypertensive disease	Escherichia coli urinary tract infection	HIV Infections	Klebsiella cystitis	Haemophilus influenzae pneumonia	Acne Vulgaris	Acute gonococcal cervicitis	Bacterial infection due to Klebsiella pneumoniae	Infection of bone	Staphylococcal Pneumonia	Adenocarcinoma of pancreas	Multiple Myeloma	Infection of skin AND/OR subcutaneous tissue	Acute gonococcal urethritis	Pneumonia, Bacterial	Proteus urinary tract infection	Escherichia coli Infections	Chronic heart failure	Staphylococcus aureus infection	Rhinoscleroma	Rheumatoid Arthritis	Allergic rhinitis (disorder)	Diffuse Large B-Cell Lymphoma	Acute exacerbation of chronic bronchitis	Gonorrhea of rectum	Tinea Pedis	Pneumonia due to Escherichia coli	Vitamin Deficiency	Enterobacter pneumonia	Malignant neoplasm of brain	Malignant Glioma	Chronic small plaque psoriasis	Exanthema	Acute gonococcal endometritis	Streptococcal pneumonia	Chemotherapy-induced nausea and vomiting	Intraabdominal Infections	Bacterial urinary infection	Pruritus Ani	Osteomyelitis due to Staphylococcus aureus	Urinary tract infection	Lower respiratory tract infection	Enterobacteriaceae Infections
flufenamic acid	Rheumatoid Arthritis	Degenerative polyarthritis	Dysmenorrhea	Pain	Headache Disorders	Hypertriglyceridemia	Ulcerative Colitis	Tendinitis	Gout	Fever	shoulder bursitis	Patent ductus arteriosus	Shoulder tendinitis	Rheumatism	Bursitis	Synovitis	Menorrhagia	Ankylosing spondylitis	Tenosynovitis	Erythema nodosum leprosum	Hot flushes	Hyperlipidemia	Breastfeeding (mother)	Back Pain	Arthritic pains	Sprains and Strains	Sinus headache	Hypercholesterolemia	Delayed Puberty	Testicular hypogonadism	Deficiency of testosterone biosynthesis	Diabetes Mellitus, Non-Insulin-Dependent	Influenza-like symptoms	Hormone receptor positive malignant neoplasm of breast	Absence Epilepsy	Multiple Myeloma	Cryptorchidism	Klinefelter Syndrome	Epilepsy	Toothache	Chronic ulcerative proctitis	Atrophic Vaginitis	Ulcerative colitis in remission	Ventricular Fibrillation	Scurfiness of scalp	Arthralgia	Chronic ulcerative rectosigmoiditis	Severe pain	Leprosy
gamma-aminobutyric acid	Allergic rhinitis (disorder)	Hypertensive disease	Escherichia coli urinary tract infection	HIV Infections	Klebsiella cystitis	Haemophilus influenzae pneumonia	Infection of skin AND/OR subcutaneous tissue	Bacterial infection due to Klebsiella pneumoniae	Staphylococcus aureus infection	Infection of bone	Acne Vulgaris	Acute gonococcal cervicitis	Coughing	Pneumonia, Bacterial	Staphylococcal Pneumonia	Rheumatoid Arthritis	Proteus urinary tract infection	Intraabdominal Infections	Acute gonococcal urethritis	Escherichia coli Infections	Rhinorrhea	Urinary tract infection	Chronic heart failure	Rhinoscleroma	Pneumonia due to Escherichia coli	Acute exacerbation of chronic bronchitis	Gonorrhea of rectum	Tinea Pedis	Vitamin Deficiency	Enterobacter pneumonia	Nasal congestion (finding)	Lower respiratory tract infection	Chronic small plaque psoriasis	Exanthema	Acute gonococcal endometritis	Streptococcal pneumonia	Chemotherapy-induced nausea and vomiting	Common Cold	Infective otitis media	Bacterial urinary infection	Osteomyelitis due to Staphylococcus aureus	Pruritus Ani	Enterobacteriaceae Infections	Bronchitis	Bacterial conjunctivitis	Streptococcal tonsillitis	Seborrheic dermatitis	Diabetes Mellitus, Non-Insulin-Dependent	Contact Dermatitis
terlipressin	Hemophilia A	von Willebrand Disease	Hyponatremia	Bedwetting	Klebsiella cystitis	Gonorrhea of pharynx	Inappropriate ADH Syndrome	Polycystic Kidney, Autosomal Dominant	Infection of skin AND/OR subcutaneous tissue	Sinusitis	Chancroids	Actinomycosis	Yaws	Acute gonococcal cervicitis	Bronchitis	Acute gonococcal endometritis	Syphilis	Gonorrhea	Lymphogranuloma Venereum	Rocky Mountain Spotted Fever	Q Fever	TYPHUS	Rickettsialpox	Psittacosis	Relapsing Fever	Escherichia coli urinary tract infection	Gonorrhea of rectum	Staphylococcus aureus infection	HIV Infections	Acute gonococcal urethritis	Pneumonia	Trachoma	Allergic rhinitis (disorder)	Chronic heart failure	Urinary tract infection	pharyngitis due to Haemophilus influenzae	Pharyngitis	Gingivostomatitis	Proteus urinary tract infection	Infection of bone	Streptococcal pneumonia	Chlamydia trachomatis infection of genital structure	Tularemia	Acute exacerbation of chronic bronchitis	Infective otitis media	Chronic small plaque psoriasis	Vitamin Deficiency	Tinea Pedis	Acute otitis media
sucrose	Intraabdominal Infections	Lower respiratory tract infection	Female genital tract infection	Bacterial peritonitis	Infection of skin AND/OR subcutaneous tissue	URINARY TRACT INFECTION CITROBACTER	Pyelonephritis	Peritonitis	Serratia Infections	Bacterial urinary infection	Serratia sepsis	Pneumonia due to Escherichia coli	Enterobacter pneumonia	Escherichia coli urinary tract infection	Haemophilus influenzae pneumonia	Bacterial infection due to Klebsiella pneumoniae	Enterobacteriaceae Infections	Escherichia coli Infections	Bacterial sepsis	Pneumonia due to Pseudomonas	Hypertensive disease	Proteus pneumonia	Infection of bone	Rhinoscleroma	Klebsiella cystitis	Proteus urinary tract infection	Sepsis due to Gram negative bacteria	Arthropathy associated with infection	Staphylococcal Pneumonia	Gonorrhea of rectum	Haemophilus parainfluenzae pneumonia	Infection due to Pseudomonas aeruginosa	Escherichia coli septicemia	Ophthalmia Neonatorum	Acute gonococcal cervicitis	Pneumonia, Bacterial	Staphylococcus aureus infection	URINARY TRACT INFECTION ENTEROCOCCUS	HIV Infections	Urinary tract infection	Streptococcal meningitis	Haemophilus influenzae type b infection	Arthritis, Bacterial	Sepsis due to Pseudomonas	Meningitis due to Klebsiella mobilis	Gonorrhea	Moraxella catarrhalis pneumonia	Pelvic Inflammatory Disease	Cholangitis
pregnenolone	Tinea Versicolor	Cutaneous Candidiasis	Pediculus capitis infestation	Scabies <infestation>	Infestation by Phthirus pubis	Epilepsy characterized by intractable complex partial seizures	Tonic-Clonic Epilepsy	Carcinoma breast stage IV	Lennox-Gastaut syndrome	Hypercholesterolemia	Tinea corporis (disorder)	Tinea Pedis	Hyperlipidemia	Candidiasis, Vulvovaginal	Tinea cruris	Hypertensive disease	Non-Small Cell Lung Carcinoma	Oropharyngeal candidiasis	HIV Infections	Simple Partial Seizures	Tonic - clonic seizures	Oral candidiasis	Epilepsy	Diaper Rash	Seborrheic dermatitis	Acne Vulgaris	Systemic candidiasis	Breast Carcinoma	Hepatitis C, Chronic	Female hypogonadism syndrome	Thromboembolism	Thrombosis	Rheumatoid Arthritis	Angina Pectoris	Hypertriglyceridemia	Mycosis Fungoides	Epilepsies, Partial	Multiple Myeloma	Scurfiness of scalp	Familial hypercholesterolemia - heterozygous	Hyperlipidemia, Familial Combined	Malignant neoplasm of ovary	Coccidioidomycosis	Hyperuricemia	Angina Pectoris, Variant	Histoplasmosis	Blastomycosis	Edema	Urethral atrophy
piretanide	Renal disease with edema NOS	Edema	Hypokalemia	Decompensated cardiac failure	Hypertensive disease	Constipation	Incomplete passage of stool	Escherichia coli urinary tract infection	HIV Infections	Klebsiella cystitis	Acute pulmonary edema	Haemophilus influenzae pneumonia	Infection of bone	Bacterial infection due to Klebsiella pneumoniae	Acute gonococcal cervicitis	Acne Vulgaris	Infection of skin AND/OR subcutaneous tissue	Pneumonia, Bacterial	Proteus urinary tract infection	Staphylococcus aureus infection	Staphylococcal Pneumonia	Acute gonococcal urethritis	Intraabdominal Infections	Escherichia coli Infections	Allergic rhinitis (disorder)	Contact Dermatitis	Urinary tract infection	Rhinoscleroma	Vitamin Deficiency	Acute exacerbation of chronic bronchitis	Enterobacter pneumonia	Gonorrhea of rectum	Pruritus Ani	Pneumonia due to Escherichia coli	Rheumatoid Arthritis	Glaucoma, Open-Angle	Acute gonococcal endometritis	Infective otitis media	Chronic small plaque psoriasis	Tinea Pedis	Streptococcal pneumonia	Bacterial conjunctivitis	Pulmonary arterial hypertension	Bacterial urinary infection	Exanthema	Lower respiratory tract infection	Osteomyelitis due to Staphylococcus aureus	Streptococcal tonsillitis	Gonorrhea
lauric acid	Hypertriglyceridemia	Hyperlipidemia	Tendinitis	Gout	Pain	shoulder bursitis	Patent ductus arteriosus	Shoulder tendinitis	Rheumatism	Hepatitis C, Chronic	Fever	Hypercholesterolemia	Synovitis	Tenosynovitis	Bursitis	Headache Disorders	Rheumatoid Arthritis	Degenerative polyarthritis	Absence Epilepsy	Drug-induced constipation	Hypertensive disease	Ventricular Fibrillation	Poisoning by opiate analgesic drug	Dysmenorrhea	Opiate Addiction	Acute postoperative pain	Ankylosing spondylitis	Hyperlipidemia, Familial Combined	Epilepsy	Epilepsy characterized by intractable complex partial seizures	Familial hypercholesterolemia - heterozygous	Breastfeeding (mother)	HIV Infections	Escherichia coli urinary tract infection	Respiratory Syncytial Virus Infections	Severe pain	Vitamin Deficiency	Haemophilus influenzae pneumonia	Acne Vulgaris	Staphylococcal Pneumonia	Hypoalphalipoproteinemias	Allergic rhinitis (disorder)	Pneumonia, Bacterial	Klebsiella cystitis	Bacterial infection due to Klebsiella pneumoniae	Acute gonococcal cervicitis	Staphylococcus aureus infection	Infection of bone	Chronic heart failure
pidolic acid	Urinary tract infection	Gonorrhea of pharynx	Hypertensive disease	Sinusitis	Actinomycosis	Yaws	Bronchitis	Gonorrhea	Lymphogranuloma Venereum	Rocky Mountain Spotted Fever	Q Fever	TYPHUS	Rickettsialpox	Psittacosis	Relapsing Fever	Infection of skin AND/OR subcutaneous tissue	Chancroids	Syphilis	Chronic heart failure	Infective otitis media	Acne Vulgaris	Pharyngitis	Pneumonia	Acute gonococcal cervicitis	Listeriosis	Cholera	Bartonella Infections	Escherichia coli urinary tract infection	Acute gonococcal endometritis	HIV Infections	Plague	Haemophilus influenzae pneumonia	Klebsiella cystitis	Gonorrhea of rectum	Acute gonococcal urethritis	Tularemia	Meningococcus carrier	Infection by Campylobacter fetus	Periodontitis	Trachoma	Allergic rhinitis (disorder)	Bacterial infection due to Klebsiella pneumoniae	Infection of bone	Staphylococcus aureus infection	Diabetes Mellitus, Non-Insulin-Dependent	Pneumonia, Bacterial	Fusospirochetal pharyngitis	Chlamydia trachomatis infection of genital structure	Staphylococcal Pneumonia
acetylcholine	Peptic Ulcer	Depressive disorder	Increased frequency of micturition	Urgency of micturition	Schizophrenia	Urge Incontinence	Bladder muscle dysfunction - overactive	Extrapyramidal Disorders	Cycloplegia	Mydriasis	Irritable Bowel Syndrome	Depression, Bipolar	Motion Sickness	Parkinsonian Disorders	Alzheimer's Disease	Bipolar disorder in remission	Parkinson Disease, Postencephalitic	Chronic Obstructive Airway Disease	Rhinitis, Vasomotor	Pruritus	Rhinorrhea	Gastric ulcer	Nausea and vomiting	Dysuria	Parkinson Disease	Posterior synechiae	Psychotic Disorders	Autistic Disorder	Urinary Incontinence	Treatment-resistant schizophrenia	Sleeplessness	Urticaria	Epilepsy	Iridocyclitis	Bipolar affective disorder, current episode manic	Bipolar Disorder	Sialorrhea	Coughing	Glaucoma, Open-Angle	Severe anxiety (panic)	Ocular Hypertension	Myasthenia Gravis	Pseudotumor Cerebri	Uveitis	Nausea	Influenza due to Influenza A virus	Symptomatic dermographism	Severe major depression with psychotic features	Bedwetting
flavin adenine dinucleotide	Hyperuricemia	Echinococcus granulosus infection of liver	Echinococcus granulosus infection of lung	Neurocysticercosis	Echinococcus granulosus infection	Enterobiasis	Ascariasis	Infection by Trichuris trichiura	Anemia, Pernicious	Vitamin B 12 Deficiency	Pemphigus	Scleroderma	Iron deficiency anemia	Hyperammonemia	Vitamin Deficiency	Dermatomyositis	Morphea	Peyronie Disease	Escherichia coli urinary tract infection	Megaloblastic anemia due to folate deficiency	Major Depressive Disorder	Parkinson Disease	Klebsiella cystitis	Obesity	Acute gonococcal endometritis	Acne Vulgaris	Thromboembolism	Thrombosis	Haemophilus influenzae pneumonia	HIV Infections	Chronic gouty arthritis	Pneumonia, Bacterial	Proteus urinary tract infection	Acute gonococcal urethritis	Cerebral Embolism	Myocardial Infarction	Acute gonococcal cervicitis	Pruritus	Toxic effect of cyanide	Intraabdominal Infections	Chronic heart failure	Bacterial infection due to Klebsiella pneumoniae	Arthritis, Gouty	Multiple Myeloma	Staphylococcus aureus infection	Skin irritation	Infection of bone	Infection of skin AND/OR subcutaneous tissue	Bronchitis
stearic acid	Hypertriglyceridemia	Hyperlipidemia	Fever	Hypercholesterolemia	Headache Disorders	Rheumatoid Arthritis	Absence Epilepsy	Ventricular Fibrillation	Tendinitis	Hypertensive disease	Gout	Dysmenorrhea	shoulder bursitis	Patent ductus arteriosus	Shoulder tendinitis	Rheumatism	Epilepsy	Hyperlipidemia, Familial Combined	Degenerative polyarthritis	Familial hypercholesterolemia - heterozygous	Epilepsy characterized by intractable complex partial seizures	Synovitis	Escherichia coli urinary tract infection	HIV Infections	Tenosynovitis	Severe pain	Klebsiella cystitis	Haemophilus influenzae pneumonia	Vitamin Deficiency	Bursitis	Acne Vulgaris	Breastfeeding (mother)	Allergic rhinitis (disorder)	Staphylococcus aureus infection	Pneumonia, Bacterial	Staphylococcal Pneumonia	Hypoalphalipoproteinemias	Bacterial infection due to Klebsiella pneumoniae	Acute gonococcal cervicitis	Infection of bone	Acute postoperative pain	Proteus urinary tract infection	Chronic heart failure	Acute gonococcal urethritis	Infection of skin AND/OR subcutaneous tissue	Chronic small plaque psoriasis	Intraabdominal Infections	Influenza-like symptoms	Tinea Pedis
flavin mononucleotide	Vitamin Deficiency	Mineral deficiency	Rheumatoid Arthritis	Intraabdominal Infections	Arthritis, Psoriatic	Escherichia coli urinary tract infection	Multiple Sclerosis	Bacterial Vaginosis	Pemphigus	Giardiasis	Scleroderma	Hyperammonemia	Infection of bone	Dermatomyositis	Morphea	Peyronie Disease	Acute amebiasis	Trichomonas Infections	Liver Abscess, Amebic	Pyelonephritis	URINARY TRACT INFECTION ENTEROCOCCUS	Klebsiella cystitis	Lower respiratory tract infection	Malaria, Falciparum	Female genital tract infection	Hypertensive disease	Peritonitis	HIV Infections	Breastfeeding (mother)	Bacteroides empyema	Infection due to anaerobic bacteria	Liver Abscess	Tubo-ovarian abscess	Brain Abscess	Meningitis due to Bacteroides	Acne Vulgaris	Pneumonia, Bacterial	Proteus urinary tract infection	Folic Acid Deficiency	Acute gonococcal cervicitis	Vitamin A Deficiency	Bacterial infection due to Klebsiella pneumoniae	Staphylococcus aureus infection	Hyperlipidemia, Familial Combined	Septicemia due to Bacteroides	Staphylococcal Pneumonia	Familial hypercholesterolemia - heterozygous	Enterobacteriaceae Infections	Osteomyelitis due to Staphylococcus aureus
glutathione disulfide	Hypertensive disease	Escherichia coli urinary tract infection	HIV Infections	Haemophilus influenzae pneumonia	Klebsiella cystitis	Infection of skin AND/OR subcutaneous tissue	Allergic rhinitis (disorder)	Staphylococcus aureus infection	Bacterial infection due to Klebsiella pneumoniae	Infection of bone	Acne Vulgaris	Acute gonococcal cervicitis	Pneumonia, Bacterial	Staphylococcal Pneumonia	Rheumatoid Arthritis	Multiple Myeloma	Proteus urinary tract infection	Intraabdominal Infections	Acute gonococcal urethritis	Escherichia coli Infections	Urinary tract infection	Chronic heart failure	Rhinoscleroma	Pneumonia due to Escherichia coli	Acute exacerbation of chronic bronchitis	Gonorrhea of rectum	Tinea Pedis	Vitamin Deficiency	Enterobacter pneumonia	Lower respiratory tract infection	Chronic small plaque psoriasis	Exanthema	Acute gonococcal endometritis	Streptococcal pneumonia	Chemotherapy-induced nausea and vomiting	Infective otitis media	Pruritus Ani	Bacterial urinary infection	Osteomyelitis due to Staphylococcus aureus	Enterobacteriaceae Infections	Bronchitis	Bacterial conjunctivitis	Pulmonary arterial hypertension	Streptococcal tonsillitis	Pruritus	Seborrheic dermatitis	Diabetes Mellitus, Non-Insulin-Dependent	Contact Dermatitis	Gonorrhea
brivudine	Herpes zoster disease	Recurrent genital herpes simplex	Herpes Labialis	Keratitis, Dendritic	HIV Infections	Recurrent herpes simplex labialis	Hypertensive disease	Keratitis, Herpetic	Escherichia coli urinary tract infection	Klebsiella cystitis	Acute gonococcal cervicitis	Haemophilus influenzae pneumonia	Bacterial infection due to Klebsiella pneumoniae	Infection of skin AND/OR subcutaneous tissue	Infection of bone	Arthropathy associated with infection	Acne Vulgaris	Staphylococcus aureus infection	Staphylococcal Pneumonia	Allergic rhinitis (disorder)	Pneumonia, Bacterial	Intraabdominal Infections	Rheumatoid Arthritis	Proteus urinary tract infection	Escherichia coli Infections	Pneumonia due to Escherichia coli	Chemotherapy-induced nausea and vomiting	Diabetes Mellitus, Non-Insulin-Dependent	Acute gonococcal urethritis	Chronic heart failure	Urinary tract infection	Rhinoscleroma	Paroxysmal supraventricular tachycardia	Gonorrhea of rectum	Gonorrhea	Tinea Pedis	Vitamin Deficiency	Enterobacteriaceae Infections	Infective otitis media	Lower respiratory tract infection	Bacterial conjunctivitis	Acute gonococcal endometritis	Chronic small plaque psoriasis	Chickenpox	Genital Herpes	Exanthema	Cytomegalovirus Retinitis	Bronchitis	Enterobacter pneumonia
oxyphenbutazone	Constipation	Tuberculosis, Pulmonary	Acute tuberculosis	Escherichia coli urinary tract infection	Hypertensive disease	HIV Infections	Klebsiella cystitis	Haemophilus influenzae pneumonia	Infection of skin AND/OR subcutaneous tissue	Bacterial infection due to Klebsiella pneumoniae	Infection of bone	Acute gonococcal cervicitis	Staphylococcus aureus infection	Acne Vulgaris	Pneumonia, Bacterial	Staphylococcal Pneumonia	Proteus urinary tract infection	Rheumatoid Arthritis	Allergic rhinitis (disorder)	Intraabdominal Infections	Acute gonococcal urethritis	Urinary tract infection	Gonorrhea of rectum	Chronic heart failure	Rhinoscleroma	Escherichia coli Infections	Bacterial urinary infection	Pneumonia due to Escherichia coli	Acute exacerbation of chronic bronchitis	Chemotherapy-induced nausea and vomiting	Tinea Pedis	Gastroesophageal reflux disease	Vitamin Deficiency	Enterobacter pneumonia	Exanthema	Chronic small plaque psoriasis	Streptococcal pneumonia	Infective otitis media	Acute gonococcal endometritis	Lower respiratory tract infection	Pruritus Ani	Osteomyelitis due to Staphylococcus aureus	Enterobacteriaceae Infections	Bronchitis	Bacterial conjunctivitis	Pulmonary arterial hypertension	Gonorrhea	Seborrheic dermatitis	Contact Dermatitis
mecobalamin	Anemia, Pernicious	Vitamin B 12 Deficiency	Vitamin Deficiency	Iron deficiency anemia	Megaloblastic anemia due to folate deficiency	Toxic effect of cyanide	Escherichia coli urinary tract infection	Hypertensive disease	HIV Infections	Klebsiella cystitis	Haemophilus influenzae pneumonia	Infection of skin AND/OR subcutaneous tissue	Acne Vulgaris	Bacterial infection due to Klebsiella pneumoniae	Infection of bone	Acute gonococcal cervicitis	Staphylococcus aureus infection	Allergic rhinitis (disorder)	Pneumonia, Bacterial	Staphylococcal Pneumonia	Proteus urinary tract infection	Rheumatoid Arthritis	Acute gonococcal urethritis	Escherichia coli Infections	Intraabdominal Infections	Chronic heart failure	Rhinoscleroma	Acute exacerbation of chronic bronchitis	Gonorrhea of rectum	Pneumonia due to Escherichia coli	Tinea Pedis	Urinary tract infection	Enterobacter pneumonia	Chemotherapy-induced nausea and vomiting	Acute gonococcal endometritis	Streptococcal pneumonia	Exanthema	Chronic small plaque psoriasis	Lower respiratory tract infection	Osteomyelitis due to Staphylococcus aureus	Bacterial urinary infection	Pulmonary arterial hypertension	Enterobacteriaceae Infections	Bacterial conjunctivitis	Streptococcal tonsillitis	Pruritus Ani	Bronchitis	Infective otitis media	Accidental poisoning by lead and its compounds and fumes
ribostamycin	Escherichia coli Infections	Corneal abrasion	Bacterial keratitis	Infection of bone	Sepsis due to Pseudomonas	Proteus pneumonia	Pneumonia due to Pseudomonas	Meningitis, Bacterial	Rhinoscleroma	Bacterial conjunctivitis	Blepharoconjunctivitis	Sepsis due to Gram negative bacteria	Enterobacter pneumonia	Bacterial infection due to Klebsiella pneumoniae	Bacterial peritonitis	Infection due to Pseudomonas aeruginosa	Staphylococcal Pneumonia	Uveitis	Serratia Infections	Infection of skin AND/OR subcutaneous tissue	Pneumonia due to Escherichia coli	Cholangitis	Infective blepharitis	Neonatal meningitis	Bacterial sepsis	Enterobacteriaceae Infections	Urinary tract infection	Nosocomial pneumonia	Escherichia coli septicemia	Intraabdominal Infections	Keratitis	Pneumonia, Bacterial	Hepatic Encephalopathy	Neonatal pneumonia	Proteus septicemia	Hepatic Coma	Arthropathy associated with infection	Sepsis of the newborn	Dacryocystitis	Meibomianitis	Gonorrhea of rectum	Escherichia coli urinary tract infection	Haemophilus influenzae pneumonia	Serratia sepsis	Klebsiella sepsis	Pseudomonas aeruginosa meningitis	Chancroids	Acute gonococcal cervicitis	Klebsiella cystitis
tromethamine	Accidental poisoning by lead and its compounds and fumes	Hypertensive disease	Escherichia coli urinary tract infection	HIV Infections	Klebsiella cystitis	Haemophilus influenzae pneumonia	Infection of skin AND/OR subcutaneous tissue	Arsenic Poisoning	Bacterial infection due to Klebsiella pneumoniae	Infection of bone	Staphylococcus aureus infection	Acne Vulgaris	Acute gonococcal cervicitis	Allergic rhinitis (disorder)	Pneumonia, Bacterial	Staphylococcal Pneumonia	Rheumatoid Arthritis	Proteus urinary tract infection	Intraabdominal Infections	Acute gonococcal urethritis	Escherichia coli Infections	Urinary tract infection	Vitamin Deficiency	Chronic heart failure	Rhinoscleroma	Gonorrhea of rectum	Pneumonia due to Escherichia coli	Acute exacerbation of chronic bronchitis	Tinea Pedis	Enterobacter pneumonia	Lower respiratory tract infection	Chronic small plaque psoriasis	Exanthema	Acute gonococcal endometritis	Osteomyelitis due to Staphylococcus aureus	Streptococcal pneumonia	Chronic iron overload	Chemotherapy-induced nausea and vomiting	Infective otitis media	Pruritus Ani	Bacterial urinary infection	Enterobacteriaceae Infections	Bronchitis	Bacterial conjunctivitis	Pulmonary arterial hypertension	Streptococcal tonsillitis	Pruritus	Seborrheic dermatitis	Diabetes Mellitus, Non-Insulin-Dependent
doconexent	Hypercholesterolemia	Hyperlipidemia	Acne Vulgaris	Fever	Rheumatoid Arthritis	Ulcerative Colitis	Headache Disorders	Erythema nodosum leprosum	Absence Epilepsy	Hypertriglyceridemia	Chloasma	Hyperkeratosis	Ventricular Fibrillation	Senile lentigo	Gout	shoulder bursitis	Patent ductus arteriosus	Shoulder tendinitis	Rheumatism	Degenerative polyarthritis	Diabetes Mellitus, Non-Insulin-Dependent	Tendinitis	Dysmenorrhea	Epilepsy	Epilepsy characterized by intractable complex partial seizures	Breastfeeding (mother)	Synovitis	Acute Promyelocytic Leukemia	Leprosy	Lymphoma, T-Cell, Cutaneous	Tenosynovitis	Severe pain	Psoriasis	Dapsone resistant mycobacterium leprae disease	Pyoderma Gangrenosum	Leprosy, Multibacillary	Chronic ulcerative proctitis	Bursitis	Facial hyperpigmentation	Acute postoperative pain	Ulcerative colitis in remission	Chronic ulcerative rectosigmoiditis	Bipolar affective disorder, current episode manic	Influenza-like symptoms	Hypoparathyroidism	Renal Osteodystrophy	Hyperparathyroidism	Neonatal hypocalcemia	Cerebrovascular accident
propanoic acid	Pemphigus	Scleroderma	Hyperammonemia	Escherichia coli urinary tract infection	Dermatomyositis	Morphea	Peyronie Disease	Tuberculosis, Pulmonary	Acute tuberculosis	Hypertensive disease	Klebsiella cystitis	Infection of skin AND/OR subcutaneous tissue	HIV Infections	Haemophilus influenzae pneumonia	Staphylococcus aureus infection	Pneumonia, Bacterial	Urinary tract infection	Acute gonococcal cervicitis	Bacterial infection due to Klebsiella pneumoniae	Infection of bone	Proteus urinary tract infection	Acne Vulgaris	Intraabdominal Infections	Allergic rhinitis (disorder)	Staphylococcal Pneumonia	URINARY TRACT INFECTION ENTEROCOCCUS	Rheumatoid Arthritis	Gonorrhea of rectum	Acute gonococcal urethritis	Bacterial urinary infection	Escherichia coli Infections	Chronic heart failure	Gonococcal joint infection	Rhinoscleroma	Pneumonia due to Escherichia coli	Acute exacerbation of chronic bronchitis	Tinea Pedis	Gonorrhea	Vitamin Deficiency	Enterobacter pneumonia	Chronic small plaque psoriasis	Exanthema	Bronchitis	Streptococcal pneumonia	Lower respiratory tract infection	Chemotherapy-induced nausea and vomiting	Infective otitis media	Pruritus Ani	Acute gonococcal endometritis
palmitic acid	Hypertriglyceridemia	Hyperlipidemia	Fever	Hypercholesterolemia	Constipation	Headache Disorders	Absence Epilepsy	Rheumatoid Arthritis	Tuberculosis, Pulmonary	Acute tuberculosis	Ventricular Fibrillation	Tendinitis	Gout	shoulder bursitis	Patent ductus arteriosus	Shoulder tendinitis	Rheumatism	Dysmenorrhea	Hyperlipidemia, Familial Combined	Acute Coronary Syndrome	Epilepsy	Degenerative polyarthritis	Familial hypercholesterolemia - heterozygous	Epilepsy characterized by intractable complex partial seizures	Hypertensive disease	Synovitis	Escherichia coli urinary tract infection	Tenosynovitis	HIV Infections	Severe pain	Klebsiella cystitis	Vitamin Deficiency	Bursitis	Acute Promyelocytic Leukemia	Acne Vulgaris	Breastfeeding (mother)	Haemophilus influenzae pneumonia	Acute gonococcal cervicitis	Metastatic Prostate Carcinoma	Hypoalphalipoproteinemias	Bacterial infection due to Klebsiella pneumoniae	Acute postoperative pain	Staphylococcus aureus infection	Infection of bone	Pneumonia, Bacterial	Diabetes Mellitus, Non-Insulin-Dependent	Staphylococcal Pneumonia	Chronic heart failure	Influenza-like symptoms
d-serine	Bronchitis	Pulmonary Cystic Fibrosis	Poisoning by acetaminophen	Amyloidosis	Bronchiectasis	Allergic rhinitis (disorder)	Escherichia coli urinary tract infection	HIV Infections	Pediculus capitis infestation	Scabies <infestation>	Infestation by Phthirus pubis	Klebsiella cystitis	Hypertensive disease	Haemophilus influenzae pneumonia	Infection of skin AND/OR subcutaneous tissue	Infection of bone	Acute gonococcal cervicitis	Acne Vulgaris	Bacterial infection due to Klebsiella pneumoniae	Pneumonia, Bacterial	Staphylococcus aureus infection	Coughing	Rheumatoid Arthritis	Proteus urinary tract infection	Staphylococcal Pneumonia	Rhinorrhea	Escherichia coli Infections	Intraabdominal Infections	Acute gonococcal urethritis	Nasal congestion (finding)	Chronic heart failure	Rhinoscleroma	Acute exacerbation of chronic bronchitis	Gonorrhea of rectum	Pneumonia due to Escherichia coli	Urinary tract infection	Vitamin Deficiency	Enterobacter pneumonia	Common Cold	Exanthema	Acute gonococcal endometritis	Chronic small plaque psoriasis	Streptococcal pneumonia	Chemotherapy-induced nausea and vomiting	Lower respiratory tract infection	Pruritus Ani	Bacterial urinary infection	Osteomyelitis due to Staphylococcus aureus	Tinea Pedis
berberine	Hypertensive disease	Escherichia coli urinary tract infection	HIV Infections	Haemophilus influenzae pneumonia	Klebsiella cystitis	Infection of skin AND/OR subcutaneous tissue	Allergic rhinitis (disorder)	Staphylococcus aureus infection	Bacterial infection due to Klebsiella pneumoniae	Infection of bone	Acne Vulgaris	Acute gonococcal cervicitis	Pneumonia, Bacterial	Staphylococcal Pneumonia	Rheumatoid Arthritis	Proteus urinary tract infection	Intraabdominal Infections	Chronic heart failure	Acute gonococcal urethritis	Escherichia coli Infections	Urinary tract infection	Rhinoscleroma	Pneumonia due to Escherichia coli	Gonorrhea of rectum	Acute exacerbation of chronic bronchitis	Tinea Pedis	Vitamin Deficiency	Chronic small plaque psoriasis	Enterobacter pneumonia	Exanthema	Lower respiratory tract infection	Acute gonococcal endometritis	Streptococcal pneumonia	Chemotherapy-induced nausea and vomiting	Infective otitis media	Bacterial urinary infection	Pruritus Ani	Osteomyelitis due to Staphylococcus aureus	Bronchitis	Enterobacteriaceae Infections	Bacterial conjunctivitis	Pulmonary arterial hypertension	Streptococcal tonsillitis	Seborrheic dermatitis	Pruritus	Contact Dermatitis	Diabetes Mellitus, Non-Insulin-Dependent	Gonorrhea	Gastroesophageal reflux disease
dequalinium	Hypertensive urgency	Hypertensive disease	Edema	Chronic heart failure	Escherichia coli urinary tract infection	HIV Infections	Haemophilus influenzae pneumonia	Klebsiella cystitis	Allergic rhinitis (disorder)	Acne Vulgaris	Bacterial infection due to Klebsiella pneumoniae	Infection of skin AND/OR subcutaneous tissue	Staphylococcus aureus infection	Muscle Spasticity	Pneumonia, Bacterial	Infection of bone	Acute gonococcal cervicitis	Staphylococcal Pneumonia	Hypertensive emergency	Rheumatoid Arthritis	Proteus urinary tract infection	Intraabdominal Infections	Hyperinsulinism	insulinoma	Nesidioblastosis	Escherichia coli Infections	Acute gonococcal urethritis	Urinary tract infection	Rhinoscleroma	Vitamin Deficiency	Gonorrhea of rectum	Acute exacerbation of chronic bronchitis	Pneumonia due to Escherichia coli	Enterobacter pneumonia	Chronic small plaque psoriasis	Chemotherapy-induced nausea and vomiting	Acute gonococcal endometritis	Exanthema	Osteomyelitis due to Staphylococcus aureus	Streptococcal pneumonia	Infective otitis media	Pulmonary arterial hypertension	Contact Dermatitis	Diabetes Mellitus, Non-Insulin-Dependent	Bacterial conjunctivitis	Enterobacteriaceae Infections	Bacterial urinary infection	Lower respiratory tract infection	Gonorrhea
oleic acid	Hypercholesterolemia	Hyperlipidemia	Hypertriglyceridemia	Absence Epilepsy	Rheumatoid Arthritis	Fever	Epilepsy	Ulcerative Colitis	Erythema nodosum leprosum	Headache Disorders	Tendinitis	Degenerative polyarthritis	Epilepsy characterized by intractable complex partial seizures	Ventricular Fibrillation	Gout	Breastfeeding (mother)	shoulder bursitis	Patent ductus arteriosus	Shoulder tendinitis	Rheumatism	Bursitis	Dysmenorrhea	Diabetes Mellitus, Non-Insulin-Dependent	Bipolar affective disorder, current episode manic	Acute Promyelocytic Leukemia	Acne Vulgaris	Synovitis	Tenosynovitis	Leprosy	Constipation	Severe pain	Dapsone resistant mycobacterium leprae disease	Pyoderma Gangrenosum	Leprosy, Multibacillary	Ankylosing spondylitis	Malignant neoplasm of ovary	Acute postoperative pain	Chronic ulcerative proctitis	Ulcerative colitis in remission	Chronic ulcerative rectosigmoiditis	Adenocarcinoma of pancreas	Acute myelomonocytic leukemia	Chloasma	Non-Small Cell Lung Carcinoma	Arthritis, Gouty	Lymphoma, Follicular	Neuroblastoma	Nephroblastoma	Hyperkeratosis
citric acid	Lower respiratory tract infection	Blast Phase	Philadelphia chromosome-positive acute lymphoblastic leukemia	Leukemia, Myeloid, Accelerated Phase	Female genital tract infection	Intraabdominal Infections	Bacterial peritonitis	Infection of skin AND/OR subcutaneous tissue	URINARY TRACT INFECTION CITROBACTER	Philadelphia chromosome positive chronic myelogenous leukemia	Leukemia, Myeloid, Chronic-Phase	Bacterial urinary infection	Serratia Infections	Serratia sepsis	Peritonitis	Pneumonia due to Escherichia coli	Haemophilus influenzae pneumonia	Enterobacter pneumonia	Escherichia coli urinary tract infection	Bacterial infection due to Klebsiella pneumoniae	Hypertensive disease	Enterobacteriaceae Infections	Escherichia coli Infections	Pneumonia due to Pseudomonas	Proteus pneumonia	Bacterial sepsis	Proteus urinary tract infection	Sepsis due to Gram negative bacteria	Rheumatoid Arthritis	Rhinoscleroma	Klebsiella cystitis	Staphylococcal Pneumonia	Haemophilus parainfluenzae pneumonia	Acute gonococcal cervicitis	Gonorrhea of rectum	Infection due to Pseudomonas aeruginosa	Infection of bone	Pneumonia, Bacterial	Ophthalmia Neonatorum	Escherichia coli septicemia	Pyelonephritis	Staphylococcus aureus infection	Pelvic Inflammatory Disease	Sepsis due to Pseudomonas	Ocular Hypertension	Urinary tract infection	URINARY TRACT INFECTION ENTEROCOCCUS	HIV Infections	Myeloid Leukemia, Chronic
carbocisteine	Hypertensive disease	Escherichia coli urinary tract infection	HIV Infections	Klebsiella cystitis	Haemophilus influenzae pneumonia	Infection of skin AND/OR subcutaneous tissue	Allergic rhinitis (disorder)	Acne Vulgaris	Staphylococcus aureus infection	Bacterial infection due to Klebsiella pneumoniae	Infection of bone	Pneumonia, Bacterial	Edema	Acute gonococcal cervicitis	Intraabdominal Infections	Staphylococcal Pneumonia	Acute gonococcal urethritis	Proteus urinary tract infection	Escherichia coli Infections	Urinary tract infection	Rheumatoid Arthritis	Chronic heart failure	Rhinoscleroma	Pneumonia due to Escherichia coli	Acute exacerbation of chronic bronchitis	Vitamin Deficiency	Tinea Pedis	Enterobacter pneumonia	Lower respiratory tract infection	Acute gonococcal endometritis	Gonorrhea of rectum	Exanthema	Streptococcal pneumonia	Chronic small plaque psoriasis	Chemotherapy-induced nausea and vomiting	Infective otitis media	Bacterial urinary infection	Pruritus Ani	Enterobacteriaceae Infections	Bronchitis	Bacterial conjunctivitis	Pulmonary arterial hypertension	Streptococcal tonsillitis	Seborrheic dermatitis	Diabetes Mellitus, Non-Insulin-Dependent	Osteomyelitis due to Staphylococcus aureus	Gonorrhea	Accidental poisoning by lead and its compounds and fumes	URINARY TRACT INFECTION ENTEROCOCCUS
taurocholic acid	Cholelithiasis	Constipation	Excess subcutaneous fat	Incomplete passage of stool	Biliary Tract Diseases	3-Beta-hydroxy-delta-5-C27-steroid dehydrogenase deficiency	Delta-4-3-oxosteroid-5-beta-reductase deficiency	Xanthomatosis, Cerebrotendinous	Escherichia coli urinary tract infection	Primary biliary cirrhosis	HIV Infections	Klebsiella cystitis	Haemophilus influenzae pneumonia	Hypertensive disease	Acne Vulgaris	Infection of bone	Bacterial infection due to Klebsiella pneumoniae	Acute gonococcal cervicitis	Infection of skin AND/OR subcutaneous tissue	Pneumonia, Bacterial	Staphylococcus aureus infection	Staphylococcal Pneumonia	Rheumatoid Arthritis	Proteus urinary tract infection	Renal disease with edema NOS	Escherichia coli Infections	Chronic heart failure	Gastroesophageal reflux disease	Acute gonococcal urethritis	Chemotherapy-induced nausea and vomiting	Rhinoscleroma	Intraabdominal Infections	Vitamin Deficiency	Acute exacerbation of chronic bronchitis	Gonorrhea of rectum	Tinea Pedis	Pneumonia due to Escherichia coli	Enterobacter pneumonia	Acute gonococcal endometritis	Streptococcal pneumonia	Osteomyelitis due to Staphylococcus aureus	Allergic rhinitis (disorder)	Exanthema	Bacterial urinary infection	Pulmonary arterial hypertension	Chronic small plaque psoriasis	Bacterial conjunctivitis	Enterobacteriaceae Infections	Streptococcal tonsillitis
cholesterol	Hypoparathyroidism	Hypocalcemia	Rickets	Vitamin Deficiency	Osteoporosis, Postmenopausal	Osteoporosis	Osteomalacia	Vitamin D-dependent rickets	Diarrhea	Hypertensive disease	Pruritus	Seborrheic dermatitis	Traveler's diarrhea	Urticaria	Angina Pectoris	Oral candidiasis	Angina Pectoris, Variant	Scurfiness of scalp	Chronic small plaque psoriasis	Symptomatic dermographism	Familial hypercholesterolemia - homozygous	Histoplasmosis	Blastomycosis	Cerebrovascular accident	HIV Infections	Hypertriglyceridemia	Hypercholesterolemia	Systemic candidiasis	Hypophosphatemia	Adrenal Gland Hyperfunction	Hyperlipidemia, Familial Combined	Klebsiella cystitis	Hyperlipoproteinemia Type III	Renal Osteodystrophy	Allergic rhinitis (disorder)	Familial hypercholesterolemia - heterozygous	Acute gonococcal cervicitis	Paracoccidioidomycosis	Vitamin D Deficiency	Vitamin D-Resistant Rickets, X-Linked	Influenza-like symptoms	Tinea Pedis	Arteriosclerosis	Chromoblastomycosis	Escherichia coli urinary tract infection	Nasal congestion (finding)	Rhinorrhea	Coccidioidomycosis	Tinea corporis (disorder)
latamoxef	Infection of skin AND/OR subcutaneous tissue	Streptococcus pyogenes infection	Bacterial sepsis	Intraabdominal Infections	Urinary tract infection	Staphylococcus aureus infection	Arthropathy associated with infection	Infective otitis media	Abdominal Abscess	Haemophilus influenzae pneumonia	Infection of bone	Staphylococcal Pneumonia	Proteus urinary tract infection	Peritonitis	Pneumonia, Bacterial	Pelvic Inflammatory Disease	Sepsis due to Staphylococcus aureus	Pharyngitis	Osteomyelitis due to Staphylococcus aureus	Lower respiratory tract infection	Endometritis	Acute gonococcal endometritis	Streptococcal meningitis	Upper Respiratory Infections	Streptococcal tonsillitis	Tonsillitis	Pneumonia due to Escherichia coli	Streptococcal pneumonia	Meningococcal meningitis	Pneumonia	Escherichia coli urinary tract infection	Klebsiella cystitis	Bacterial infection due to Klebsiella pneumoniae	Septicemia due to enterococcus	Acute otitis media	Genitourinary tract infection	Septicemia due to Bacteroides	Female pelvic cellulitis	Pneumonia due to Pseudomonas	Escherichia coli Infections	Serratia sepsis	URINARY TRACT INFECTION ENTEROCOCCUS	Female genital tract infection	Rhinoscleroma	Gonorrhea	Lung Abscess	Fusospirochetal pharyngitis	Erysipelas	Scarlet Fever
estriol	Atrophic Vaginitis	Osteoporosis, Postmenopausal	Hot flushes	Dyspareunia	Endometriosis	Carcinoma breast stage IV	Female hypogonadism syndrome	Acne Vulgaris	Malignant epithelial neoplasm of female breast	Atrophy of vulva	Invasive Ductal Breast Carcinoma	Chemotherapy-induced nausea and vomiting	Pediculus capitis infestation	Scabies <infestation>	Infestation by Phthirus pubis	Sleeplessness	Endometrial Carcinoma	Adrenal Gland Hyperfunction	Female infertility	Metastatic Prostate Carcinoma	Hormone receptor positive malignant neoplasm of breast	Urethral atrophy	Premenstrual Dysphoric Disorder	Secondary malignant neoplasm of kidney	Pain	Precocious Puberty	Metrorrhagia	Secondary physiologic amenorrhea	Decompensated cardiac failure	Delayed Puberty	Testicular hypogonadism	Deficiency of testosterone biosynthesis	Drug-induced constipation	Prostatic Neoplasms	Shock, Cardiogenic	Heart Decompensation	Osteitis Deformans	Poisoning by opiate analgesic drug	Hypertensive disease	Opiate Addiction	Cryptorchidism	Klinefelter Syndrome	Sleep Initiation and Maintenance Disorders	Chronic heart failure	Humoral hypercalcemia of malignancy (disorder)	Body louse infestation	Heterotopic Ossification	Intraabdominal Infections	Klebsiella cystitis
nimesulide	Rheumatoid Arthritis	Degenerative polyarthritis	Pain	Multiple Myeloma	Dysmenorrhea	Tuberculosis, Pulmonary	Ankylosing spondylitis	Acute tuberculosis	Constipation	Arthritic pains	Back Pain	Ulcerative Colitis	Sprains and Strains	Headache Disorders	Toothache	Arthralgia	Sinus headache	Tendinitis	Bursitis	Malignant lymphoma, lymphocytic, intermediate differentiation, diffuse	Gout	Hypertriglyceridemia	Myocardial Infarction	Breastfeeding (mother)	Synovitis	Migraine Disorders	Acute postoperative pain	Influenza-like symptoms	Common Cold	Fever	Staphylococcus aureus infection	Diabetes Mellitus, Non-Insulin-Dependent	shoulder bursitis	Patent ductus arteriosus	Shoulder tendinitis	Rheumatism	Erythema nodosum leprosum	Tenosynovitis	Scurfiness of scalp	Bacterial infection due to Klebsiella pneumoniae	Seborrheic dermatitis	Tinea Pedis	Infection of skin AND/OR subcutaneous tissue	Pulmonary Emphysema	Tinea corporis (disorder)	Ulcerative colitis in remission	Allergic rhinitis (disorder)	Chronic ulcerative rectosigmoiditis	Chronic ulcerative proctitis
bifonazole	Candidiasis, Vulvovaginal	Cutaneous Candidiasis	Tinea Pedis	Tinea Versicolor	Oropharyngeal candidiasis	Tinea corporis (disorder)	Diaper Rash	Tinea cruris	Oral candidiasis	Candidiasis of the esophagus	Candidemia	Hypertensive disease	Fusariosis	Escherichia coli urinary tract infection	HIV Infections	Systemic candidiasis	Klebsiella cystitis	Haemophilus influenzae pneumonia	Invasive Pulmonary Aspergillosis	Aspergillosis	Acute gonococcal cervicitis	Onychomycosis	Staphylococcus aureus infection	Acne Vulgaris	Bacterial infection due to Klebsiella pneumoniae	Urinary tract infection	Pneumonia, Bacterial	Infection of bone	Infection of skin AND/OR subcutaneous tissue	Acute gonococcal urethritis	Staphylococcal Pneumonia	Seborrheic dermatitis	Intraabdominal Infections	Rheumatoid Arthritis	Proteus urinary tract infection	Pneumonia due to Escherichia coli	Contact Dermatitis	Mucocutaneous candidiasis	Candidiasis	Lower respiratory tract infection	Gonorrhea of rectum	Allergic rhinitis (disorder)	Chronic heart failure	Bronchitis	Exanthema	Coccidioidomycosis	Infective otitis media	Acute exacerbation of chronic bronchitis	Vitamin Deficiency
metamizole	Rheumatoid Arthritis	Degenerative polyarthritis	Pain	Menorrhagia	Dysmenorrhea	Back Pain	Arthritic pains	Sprains and Strains	Headache Disorders	Onchocerciasis	Toothache	Tendinitis	Arthralgia	Sinus headache	Ulcerative Colitis	Eosinophilic Pneumonia	Loiasis	Elephantiasis	Myocardial Infarction	Gout	Migraine Disorders	Hypertensive disease	Bursitis	Common Cold	Influenza-like symptoms	Synovitis	Hypertriglyceridemia	Ankylosing spondylitis	Fever	Staphylococcus aureus infection	shoulder bursitis	Patent ductus arteriosus	Shoulder tendinitis	Rheumatism	Breastfeeding (mother)	Infection of skin AND/OR subcutaneous tissue	Allergic rhinitis (disorder)	Diabetes Mellitus, Non-Insulin-Dependent	Scurfiness of scalp	Seborrheic dermatitis	Bacterial infection due to Klebsiella pneumoniae	Tenosynovitis	Tinea Pedis	Escherichia coli urinary tract infection	Acne Vulgaris	Alopecia	Ulcerative colitis in remission	Tinea corporis (disorder)	Chronic ulcerative rectosigmoiditis
nialamide	Parkinson Disease	Hypertensive disease	Major Depressive Disorder	Obesity	HIV Infections	Klebsiella cystitis	Haemophilus influenzae pneumonia	Bronchitis	Acne Vulgaris	Pneumonia, Bacterial	Escherichia coli urinary tract infection	Bacterial infection due to Klebsiella pneumoniae	Acute gonococcal cervicitis	Infection of skin AND/OR subcutaneous tissue	Infection of bone	Staphylococcus aureus infection	Chronic heart failure	Rheumatoid Arthritis	Acute gonococcal urethritis	Diabetes Mellitus, Non-Insulin-Dependent	Vitamin E Deficiency	Attention deficit hyperactivity disorder	Proteus urinary tract infection	Staphylococcal Pneumonia	Escherichia coli Infections	Vitamin Deficiency	Pulmonary arterial hypertension	Lower respiratory tract infection	Chemotherapy-induced nausea and vomiting	Gonorrhea of rectum	Acute gonococcal endometritis	Acute exacerbation of chronic bronchitis	Chronic small plaque psoriasis	Tinea Pedis	Pneumonia due to Escherichia coli	Exanthema	Rhinoscleroma	Intraabdominal Infections	Bacterial urinary infection	Allergic rhinitis (disorder)	Infective otitis media	Pruritus Ani	Bacterial conjunctivitis	Enterobacter pneumonia	Gastroesophageal reflux disease	Contact Dermatitis	Seborrheic dermatitis	Acute otitis media	Edema
nomifensine	Major Depressive Disorder	Obesity	Attention deficit hyperactivity disorder	Narcolepsy	Depressive disorder	Generalized Anxiety Disorder	Parkinson Disease	Hypotension	Phobia, Social	Premenstrual Dysphoric Disorder	Rhinitis	Decompensated cardiac failure	Post-Traumatic Stress Disorder	Obsessive-Compulsive Disorder	Low Cardiac Output Syndrome	Panic Disorder	Headache Disorders	Parkinson Disease, Postencephalitic	Parkinsonian Disorders	Influenza-like symptoms	Rhinitis, Vasomotor	Bedwetting	Common Cold	Rhinorrhea	Severe major depression with psychotic features	Nasal congestion (finding)	Ulcerative Colitis	Fibromyalgia	Hypertensive disease	Anxiety	Pulmonary Emphysema	Lichen Simplex Chronicus	Bipolar Disorder	Sinus headache	Nicotine Dependence	Asthma attack	Acute Moraxella catarrhalis bronchitis	Staphylococcus aureus infection	Sore Throat	Diabetic Nephropathy	Haemophilus parainfluenzae pneumonia	Allergic rhinitis (disorder)	Influenza due to Influenza A virus	Bulimia Nervosa	Atrial Fibrillation	Sneezing	Bronchiectasis	Gilles de la Tourette syndrome	Extrapyramidal Disorders
phenolphthalein	Atrophic Vaginitis	Hot flushes	Dyspareunia	Endometriosis	Pediculus capitis infestation	Scabies <infestation>	Infestation by Phthirus pubis	Carcinoma breast stage IV	Osteoporosis, Postmenopausal	Female hypogonadism syndrome	Tinea Versicolor	Cutaneous Candidiasis	Malignant epithelial neoplasm of female breast	Acne Vulgaris	Invasive Ductal Breast Carcinoma	Adrenal Gland Hyperfunction	Hypercholesterolemia	Hypertensive disease	Atrophy of vulva	Tonic-Clonic Epilepsy	Oral candidiasis	Tinea corporis (disorder)	Seborrheic dermatitis	Tinea cruris	Angina Pectoris	Tinea Pedis	Angina Pectoris, Variant	Epilepsy characterized by intractable complex partial seizures	Non-Small Cell Lung Carcinoma	Chemotherapy-induced nausea and vomiting	Hyperlipidemia	Oropharyngeal candidiasis	Systemic candidiasis	Hormone receptor positive malignant neoplasm of breast	Scurfiness of scalp	Hypertriglyceridemia	Histoplasmosis	Blastomycosis	Lennox-Gastaut syndrome	Candidiasis, Vulvovaginal	Diarrhea	Urethral atrophy	Metastatic Prostate Carcinoma	Delayed Puberty	Testicular hypogonadism	Deficiency of testosterone biosynthesis	Diaper Rash	Coccidioidomycosis	Familial hypercholesterolemia - heterozygous
prenylamine	Hypertensive disease	Diarrhea	Anxiety	Nausea and vomiting	Traveler's diarrhea	Angina Pectoris	Pruritus	Skin irritation	Escherichia coli urinary tract infection	Angina Pectoris, Variant	Klebsiella cystitis	HIV Infections	Allergic Conjunctivitis	Acne Vulgaris	Allergic rhinitis (disorder)	Acute gonococcal cervicitis	Urticaria	Chronic heart failure	Gastroesophageal reflux disease	Haemophilus influenzae pneumonia	Escherichia coli Infections	Urinary tract infection	Severe pain	Rheumatoid Arthritis	Tinea Pedis	Gonorrhea of rectum	Acute gonococcal urethritis	Pneumonia, Bacterial	Bronchitis	Vitamin Deficiency	Chemotherapy-induced nausea and vomiting	Enterobacter pneumonia	Chronic small plaque psoriasis	Exanthema	Rhinoscleroma	Bacterial infection due to Klebsiella pneumoniae	URINARY TRACT INFECTION ENTEROCOCCUS	Infective otitis media	Streptococcal tonsillitis	Gonorrhea	Pneumonia due to Escherichia coli	Staphylococcus aureus infection	Accidental poisoning by lead and its compounds and fumes	Contact Dermatitis	Osteomyelitis due to Staphylococcus aureus	Intraabdominal Infections	Bacterial conjunctivitis	Acute exacerbation of chronic bronchitis	Sleep Initiation and Maintenance Disorders
zimelidine	Major Depressive Disorder	Depressive disorder	Obesity	Phobia, Social	Premenstrual Dysphoric Disorder	Obsessive-Compulsive Disorder	Generalized Anxiety Disorder	Parkinson Disease	Post-Traumatic Stress Disorder	Hypertensive disease	Attention deficit hyperactivity disorder	Panic Disorder	Hypotension	Influenza-like symptoms	Narcolepsy	Rhinitis	Lichen Simplex Chronicus	Depression, Bipolar	Headache Disorders	Severe major depression with psychotic features	Atrial Fibrillation	Rhinorrhea	Common Cold	Decompensated cardiac failure	Fibromyalgia	Low Cardiac Output Syndrome	Allergic rhinitis (disorder)	Pneumonia, Bacterial	Diabetic Nephropathy	Parkinsonian Disorders	Platelet aggregation inhibition	Infection of skin AND/OR subcutaneous tissue	HIV Infections	Staphylococcus aureus infection	Vitamin E Deficiency	Klebsiella cystitis	Nasal congestion (finding)	Anxiety	Bedwetting	Tinea Pedis	Rhinitis, Vasomotor	Postherpetic neuralgia	Chronic heart failure	Bulimia Nervosa	Pruritus	Contact Dermatitis	Diabetes Mellitus, Non-Insulin-Dependent	Pruritus Ani	Chronic small plaque psoriasis
rapacuronium	Peptic Ulcer	Increased frequency of micturition	Urgency of micturition	Bladder muscle dysfunction - overactive	Urge Incontinence	Depressive disorder	Irritable Bowel Syndrome	Pruritus	Cycloplegia	Rhinitis, Vasomotor	Allergic rhinitis (disorder)	Mydriasis	Dysuria	Motion Sickness	Schizophrenia	Urticaria	Chronic Obstructive Airway Disease	Allergic Conjunctivitis	Extrapyramidal Disorders	Urinary Incontinence	Rhinorrhea	Hay fever	Infection of skin AND/OR subcutaneous tissue	Gastric ulcer	Coughing	Staphylococcus aureus infection	Iridocyclitis	Hypertensive disease	Sialorrhea	Ocular Hypertension	Uveitis	Symptomatic dermographism	Escherichia coli urinary tract infection	Posterior synechiae	Klebsiella cystitis	Nausea	Glaucoma, Open-Angle	Nocturia	Suprapubic pain	Treatment-resistant schizophrenia	Lichen Simplex Chronicus	Vomiting	Haemophilus influenzae pneumonia	Pneumonia, Bacterial	Neurogenic Urinary Bladder	Intraabdominal Infections	Nausea and vomiting	HIV Infections	Infection of bone
cyclandelate	Postherpetic neuralgia	Hypercholesterolemia	Pain	Hypertensive disease	Restless Legs Syndrome	Drug-induced constipation	Hyperlipidemia	Poisoning by opiate analgesic drug	Opiate Addiction	Constipation	Cholelithiasis	Biliary Tract Diseases	3-Beta-hydroxy-delta-5-C27-steroid dehydrogenase deficiency	Delta-4-3-oxosteroid-5-beta-reductase deficiency	Xanthomatosis, Cerebrotendinous	Incomplete passage of stool	Escherichia coli urinary tract infection	HIV Infections	Klebsiella cystitis	Haemophilus influenzae pneumonia	Infection of bone	Acne Vulgaris	Infection of skin AND/OR subcutaneous tissue	Bacterial infection due to Klebsiella pneumoniae	Diabetic peripheral neuropathy	Staphylococcal Pneumonia	Acute gonococcal cervicitis	Acute gonococcal urethritis	Staphylococcus aureus infection	Pneumonia, Bacterial	Proteus urinary tract infection	Diabetic Nephropathy	Chronic heart failure	Vitamin Deficiency	Gonorrhea of rectum	Acute exacerbation of chronic bronchitis	Enterobacter pneumonia	Fibromyalgia	Pneumonia due to Escherichia coli	Acute gonococcal endometritis	Intraabdominal Infections	Lower respiratory tract infection	Allergic rhinitis (disorder)	Tinea Pedis	Rheumatoid Arthritis	Osteomyelitis due to Staphylococcus aureus	Urinary tract infection	Exanthema	Bacterial urinary infection
cyproterone acetate	Hot flushes	Hormone receptor positive malignant neoplasm of breast	Delayed Puberty	Testicular hypogonadism	Deficiency of testosterone biosynthesis	Atrophic Vaginitis	Cryptorchidism	Klinefelter Syndrome	Acne Vulgaris	Sleeplessness	Metastatic Prostate Carcinoma	Seborrheic dermatitis	Atrophy of vulva	Malignant epithelial neoplasm of female breast	Oral candidiasis	Primary hypogonadism	Hypogonadotropic hypogonadism	Hypopituitarism	Scurfiness of scalp	Histoplasmosis	Blastomycosis	Invasive Ductal Breast Carcinoma	Hypertensive disease	Adrenal Gland Hyperfunction	Chemotherapy-induced nausea and vomiting	Systemic candidiasis	Tinea Pedis	Menorrhagia	Gastroesophageal reflux disease	Paracoccidioidomycosis	Escherichia coli urinary tract infection	Tinea corporis (disorder)	Tinea cruris	Klebsiella cystitis	Tinea Versicolor	Chronic heart failure	Bacterial infection due to Klebsiella pneumoniae	Edema	Chromoblastomycosis	HIV Infections	Staphylococcus aureus infection	Intraabdominal Infections	Coccidioidomycosis	Acute gonococcal cervicitis	Allergic rhinitis (disorder)	Rheumatoid Arthritis	Urinary tract infection	Cutaneous Candidiasis	Haemophilus influenzae pneumonia
debrisoquine	Major Depressive Disorder	Obesity	Attention deficit hyperactivity disorder	Narcolepsy	Depressive disorder	Rhinitis	Generalized Anxiety Disorder	Influenza-like symptoms	Phobia, Social	Allergic rhinitis (disorder)	Hypotension	Common Cold	Rhinitis, Vasomotor	Headache Disorders	Hypertensive disease	Premenstrual Dysphoric Disorder	Rhinorrhea	Post-Traumatic Stress Disorder	Infection of skin AND/OR subcutaneous tissue	Staphylococcus aureus infection	Nasal congestion (finding)	Panic Disorder	Nicotine Dependence	Sneezing	Escherichia coli urinary tract infection	Sinus headache	Anxiety	Bacterial infection due to Klebsiella pneumoniae	Proteus urinary tract infection	Klebsiella cystitis	Obsessive-Compulsive Disorder	Lichen Simplex Chronicus	Gastroesophageal reflux disease	Tinea Pedis	HIV Infections	Pulmonary arterial hypertension	Acute gonococcal urethritis	Sore Throat	Pneumonia, Bacterial	Infection of bone	Intraabdominal Infections	Acute gonococcal cervicitis	Pellagra	Haemophilus influenzae pneumonia	Contact Dermatitis	Hay fever	Tinea corporis (disorder)	Decompensated cardiac failure	Escherichia coli septicemia
flunarizine	Allergic Conjunctivitis	Schizophrenia	Hay fever	Pruritus	Rhinorrhea	Urticaria	Rhinitis, Vasomotor	Vertigo	Bipolar affective disorder, current episode manic	Allergic rhinitis (disorder)	Angina Pectoris	Nasal congestion (finding)	Symptomatic dermographism	Motion Sickness	Sneezing	Angina Pectoris, Variant	Absence Epilepsy	Nausea	Itching of eye	Hypertensive disease	Epilepsy	Common Cold	Depressive disorder	Psychotic Disorders	Diarrhea	Nausea and vomiting	Atrial Fibrillation	Traveler's diarrhea	Sinus headache	Paroxysmal supraventricular tachycardia	Parkinsonian Disorders	Anxiety	Redness of eye	Acute intermittent porphyria	Intractable hiccups	Disruptive Behavior Disorder	Asthma	Influenza-like symptoms	Ventricular Fibrillation	Gilles de la Tourette syndrome	Meniere Disease	Bipolar disorder in remission	Chronic idiopathic urticaria	Subarachnoid Hemorrhage	Mixed anxiety and depressive disorder	Allergic urticaria	Persistent Fetal Circulation Syndrome	Chronic schizophrenia	Dermatitis, Atopic
tetrabenazine	Parkinson Disease	Psychotic Disorders	Nausea and vomiting	Gilles de la Tourette syndrome	Obesity	Bipolar disorder in remission	Schizophrenia	Chronic schizophrenia	Parkinsonian Disorders	Narcolepsy	Mixed bipolar I disorder	Attention deficit hyperactivity disorder	Restless Legs Syndrome	Decompensated cardiac failure	Hypotension	Parkinson Disease, Postencephalitic	Allergic rhinitis (disorder)	Bipolar affective disorder, current episode manic	Hypertensive disease	Tonic - clonic seizures	Vomiting	Acromegaly	Low Cardiac Output Syndrome	Generalized Anxiety Disorder	Migraine Disorders	Nausea	Post-Traumatic Stress Disorder	Hyperprolactinemia	Phobia, Social	Allergic Conjunctivitis	Chemotherapy-induced nausea and vomiting	Influenza due to Influenza A virus	Simple Partial Seizures	Panic Disorder	Asthma attack	Obsessive-Compulsive Disorder	Premenstrual Dysphoric Disorder	Bronchitis	Amenorrhea	Infection of bone	Bipolar Disorder	Schizoaffective Disorder	Escherichia coli urinary tract infection	Haemophilus influenzae pneumonia	Alzheimer's Disease	Vascular Headaches	Epilepsy characterized by intractable complex partial seizures	Tinea Pedis	Lennox-Gastaut syndrome
huperzine a	Alzheimer's Disease	Glaucoma, Open-Angle	Myasthenia Gravis	Hypertensive disease	Sleeplessness	HIV Infections	Klebsiella cystitis	Escherichia coli urinary tract infection	Organophosphate poisoning	Dementia associated with Parkinson's Disease	Haemophilus influenzae pneumonia	Acne Vulgaris	Bacterial infection due to Klebsiella pneumoniae	Acute gonococcal cervicitis	Infection of bone	Staphylococcal Pneumonia	Pneumonia, Bacterial	Gastroesophageal reflux disease	Staphylococcus aureus infection	Acute gonococcal urethritis	Rheumatoid Arthritis	Infection of skin AND/OR subcutaneous tissue	Proteus urinary tract infection	Escherichia coli Infections	Chronic heart failure	Acute exacerbation of chronic bronchitis	Vitamin Deficiency	Pneumonia due to Escherichia coli	Infective otitis media	Gonorrhea of rectum	Rhinoscleroma	Enterobacter pneumonia	Tinea Pedis	Lower respiratory tract infection	Chemotherapy-induced nausea and vomiting	Chronic small plaque psoriasis	Acute gonococcal endometritis	Exanthema	Zollinger-Ellison syndrome	Bronchitis	Intraabdominal Infections	Enterobacteriaceae Infections	Urinary tract infection	Bacterial conjunctivitis	Bacterial urinary infection	Streptococcal pneumonia	Osteomyelitis due to Staphylococcus aureus	Pruritus	Pruritus Ani
enoximone	Decompensated cardiac failure	Asthma night-time symptoms	Asthma-chronic obstructive pulmonary disease overlap syndrome	Bronchial Spasm	Bronchitis	Hypertensive disease	Pulmonary Emphysema	Asthma	Status Asthmaticus	Lung diseases	Asthma attack	Escherichia coli urinary tract infection	Congestive heart failure	Klebsiella cystitis	HIV Infections	Haemophilus influenzae pneumonia	Allergic rhinitis (disorder)	Rheumatoid Arthritis	Bacterial infection due to Klebsiella pneumoniae	Infection of skin AND/OR subcutaneous tissue	Acute gonococcal cervicitis	Staphylococcus aureus infection	Acne Vulgaris	Infection of bone	Pneumonia, Bacterial	Staphylococcal Pneumonia	Proteus urinary tract infection	Chronic heart failure	Acute gonococcal urethritis	Vitamin Deficiency	Escherichia coli Infections	Chronic small plaque psoriasis	Intraabdominal Infections	Pulmonary arterial hypertension	Enterobacter pneumonia	Exanthema	Rhinoscleroma	Osteomyelitis due to Staphylococcus aureus	Bacterial conjunctivitis	Bacterial urinary infection	Infective otitis media	Accidental poisoning by lead and its compounds and fumes	Acute gonococcal endometritis	Tinea Pedis	Seborrheic dermatitis	Acute exacerbation of chronic bronchitis	Gonorrhea of rectum	Chemotherapy-induced nausea and vomiting	Urinary tract infection
ximelagatran	Hypertensive disease	Escherichia coli urinary tract infection	HIV Infections	Klebsiella cystitis	Haemophilus influenzae pneumonia	Infection of skin AND/OR subcutaneous tissue	Staphylococcus aureus infection	Bacterial infection due to Klebsiella pneumoniae	Infection of bone	Acute gonococcal cervicitis	Acne Vulgaris	Pneumonia, Bacterial	Staphylococcal Pneumonia	Allergic rhinitis (disorder)	Proteus urinary tract infection	Rheumatoid Arthritis	Intraabdominal Infections	Acute gonococcal urethritis	Escherichia coli Infections	Urinary tract infection	Chronic heart failure	Rhinoscleroma	Pneumonia due to Escherichia coli	Acute exacerbation of chronic bronchitis	Jaundice, Obstructive	Tinea Pedis	Gonorrhea of rectum	Vitamin Deficiency	Enterobacter pneumonia	Chronic small plaque psoriasis	Exanthema	Acute gonococcal endometritis	Streptococcal pneumonia	Chemotherapy-induced nausea and vomiting	Infective otitis media	Lower respiratory tract infection	Pruritus Ani	Bacterial urinary infection	Osteomyelitis due to Staphylococcus aureus	Enterobacteriaceae Infections	Bronchitis	Pulmonary arterial hypertension	Streptococcal tonsillitis	Seborrheic dermatitis	Diabetes Mellitus, Non-Insulin-Dependent	Contact Dermatitis	Accidental poisoning by lead and its compounds and fumes	URINARY TRACT INFECTION ENTEROCOCCUS	Bacterial conjunctivitis
ceftobiprole	Streptococcus pyogenes infection	Pneumonia, Bacterial	Proteus urinary tract infection	Streptococcal pneumonia	Arthropathy associated with infection	Staphylococcus aureus infection	Escherichia coli urinary tract infection	Klebsiella cystitis	Haemophilus influenzae pneumonia	Infection of skin AND/OR subcutaneous tissue	Lower respiratory tract infection	Urinary tract infection	Tonsillitis	Gonorrhea	Acute otitis media	Pneumonia due to Escherichia coli	PYELONEPHRITIS E COLI	Infective otitis media	Abdominal Abscess	Bacterial sepsis	Bacterial infection due to Klebsiella pneumoniae	Streptococcal tonsillitis	Hypertensive disease	Staphylococcal Pneumonia	Infection of bone	Pneumonia	Pelvic Inflammatory Disease	Peritonitis	Acute gonococcal cervicitis	Septicemia due to Bacteroides	Intraabdominal Infections	Streptococcal sepsis	Acute bacterial sinusitis	Gonorrhea of rectum	Acute exacerbation of chronic bronchitis	Acute gonococcal endometritis	Lung Abscess	Diabetic foot infection	HIV Infections	Pneumonia due to Pseudomonas	Rhinoscleroma	Escherichia coli Infections	Acute gonococcal urethritis	Allergic rhinitis (disorder)	Endometritis	Genitourinary tract infection	Mycoplasma pneumonia	Diabetes Mellitus, Non-Insulin-Dependent	Acne Vulgaris
ezogabine	Mixed anxiety and depressive disorder	Restless Legs Syndrome	Menorrhagia	Hypertensive disease	Postherpetic neuralgia	Rheumatoid Arthritis	Allergic rhinitis (disorder)	Escherichia coli urinary tract infection	Klebsiella cystitis	Haemophilus influenzae pneumonia	HIV Infections	Bacterial infection due to Klebsiella pneumoniae	Acne Vulgaris	Onchocerciasis	Infection of skin AND/OR subcutaneous tissue	Infection of bone	Pneumonia, Bacterial	Acute gonococcal cervicitis	Staphylococcus aureus infection	Staphylococcal Pneumonia	Chronic heart failure	Escherichia coli Infections	Acute gonococcal urethritis	Proteus urinary tract infection	Loiasis	Elephantiasis	Eosinophilic Pneumonia	Acute exacerbation of chronic bronchitis	Rhinoscleroma	Vitamin Deficiency	Enterobacter pneumonia	Chronic small plaque psoriasis	Exanthema	Depressive disorder	Tinea Pedis	Pulmonary arterial hypertension	Pruritus Ani	Osteomyelitis due to Staphylococcus aureus	Intraabdominal Infections	Bacterial conjunctivitis	Acute gonococcal endometritis	Chemotherapy-induced nausea and vomiting	Gonorrhea of rectum	Bacterial urinary infection	Seborrheic dermatitis	Contact Dermatitis	Pneumonia due to Escherichia coli	Streptococcal pneumonia	Accidental poisoning by lead and its compounds and fumes
indacaterol	Hypertensive disease	Pulmonary Emphysema	Common Cold	Chronic Obstructive Airway Disease	Glaucoma, Open-Angle	Bronchitis	Asthma	Acute Coronary Syndrome	Angina Pectoris	Ocular Hypertension	Chronic heart failure	Cardiac Arrest	Bronchitis, Chronic	Atrioventricular Block	Hypovolemic Shock	Asthma attack	Allergic rhinitis (disorder)	Myocardial Infarction	Low Cardiac Output Syndrome	Allergic asthma	Intrinsic asthma	Coughing	Influenza-like symptoms	Rheumatoid Arthritis	Rhinitis, Vasomotor	Supraventricular tachycardia	Escherichia coli urinary tract infection	Ventricular arrhythmia	Rhinitis	Nasal congestion (finding)	Hypotension	Rhinorrhea	Bronchiectasis	Edema	Bacterial infection due to Klebsiella pneumoniae	Haemophilus influenzae pneumonia	Allergic Conjunctivitis	Klebsiella cystitis	Sinus headache	Idiopathic hypertrophic subaortic stenosis	Hypertrophic Cardiomyopathy	Hemangioma	Headache Disorders	Diabetes Mellitus, Non-Insulin-Dependent	HIV Infections	Skin irritation	Sneezing	Hay fever	Paroxysmal atrial fibrillation
pretomanid	Tuberculosis, Pulmonary	Acute tuberculosis	Escherichia coli urinary tract infection	HIV Infections	Klebsiella cystitis	Hypertensive disease	Infection of skin AND/OR subcutaneous tissue	Acute gonococcal cervicitis	Gonorrhea of rectum	Bacterial urinary infection	Haemophilus influenzae pneumonia	Staphylococcus aureus infection	Bacterial infection due to Klebsiella pneumoniae	Infection of bone	Acne Vulgaris	Pneumonia, Bacterial	Staphylococcal Pneumonia	Urinary tract infection	Proteus urinary tract infection	Acute gonococcal urethritis	Rheumatoid Arthritis	Intraabdominal Infections	Escherichia coli Infections	Chronic heart failure	Rhinoscleroma	Pneumonia due to Escherichia coli	Acute exacerbation of chronic bronchitis	Tinea Pedis	Allergic rhinitis (disorder)	Vitamin Deficiency	Enterobacter pneumonia	Chronic small plaque psoriasis	Hepatic Encephalopathy	Exanthema	Streptococcal pneumonia	Gonorrhea	Chemotherapy-induced nausea and vomiting	Infective otitis media	Lower respiratory tract infection	Bronchitis	Pruritus Ani	URINARY TRACT INFECTION ENTEROCOCCUS	Osteomyelitis due to Staphylococcus aureus	Enterobacteriaceae Infections	Endocarditis haemophilus	Bacterial conjunctivitis	Pulmonary arterial hypertension	Seborrheic dermatitis	Contact Dermatitis
crisaborole	Asthma night-time symptoms	Asthma-chronic obstructive pulmonary disease overlap syndrome	Bronchial Spasm	Pulmonary Emphysema	Asthma	Status Asthmaticus	Bronchitis	Lung diseases	Atrial Fibrillation	Asthma attack	Platelet aggregation inhibition	Chronic heart failure	Hypertensive disease	Pulmonary arterial hypertension	Tension Headache	Apnea in the newborn	Muscle Spasticity	Escherichia coli urinary tract infection	Bronchitis, Chronic	HIV Infections	Cluster Headache	Klebsiella cystitis	Vascular Headaches	Back Pain	Arthralgia	Haemophilus influenzae pneumonia	Staphylococcus aureus infection	Bacterial infection due to Klebsiella pneumoniae	Infection of skin AND/OR subcutaneous tissue	Pneumonia, Bacterial	Allergic rhinitis (disorder)	Staphylococcal Pneumonia	Infection of bone	Chronic Obstructive Airway Disease	Dysmenorrhea	Proteus urinary tract infection	Intraabdominal Infections	Gonorrhea of rectum	Acute gonococcal urethritis	Acne Vulgaris	Acute gonococcal cervicitis	Acute exacerbation of chronic bronchitis	Vitamin Deficiency	Pneumonia due to Escherichia coli	Streptococcal pneumonia	Chemotherapy-induced nausea and vomiting	Urinary tract infection	Chronic small plaque psoriasis	Acute gonococcal endometritis
gallium nitrate	Osteoporosis, Postmenopausal	Osteitis Deformans	Humoral hypercalcemia of malignancy (disorder)	Urinary tract infection	Gonorrhea of pharynx	Sinusitis	Infective otitis media	Bronchitis	Actinomycosis	Yaws	Acne Vulgaris	Gonorrhea	Acute gonococcal cervicitis	Lymphogranuloma Venereum	Rocky Mountain Spotted Fever	Q Fever	TYPHUS	Rickettsialpox	Psittacosis	Relapsing Fever	Chancroids	Hairy Cell Leukemia	Syphilis	Osteoporosis	Pharyngitis	Escherichia coli urinary tract infection	Listeriosis	Cholera	Bartonella Infections	Pneumonia	Hypercalcemia	Infection of skin AND/OR subcutaneous tissue	Acute gonococcal endometritis	Klebsiella cystitis	Edema	Hypertensive disease	Plague	HIV Infections	Gonorrhea of rectum	Bacterial infection due to Klebsiella pneumoniae	Heterotopic Ossification	Acute gonococcal urethritis	Osteolytic Lesions of Multiple Myeloma	Haemophilus influenzae pneumonia	Tularemia	Meningococcus carrier	Infection by Campylobacter fetus	Periodontitis	Acute lymphocytic leukemia
pimavanserin	Schizophrenia	Psychotic Disorders	Bipolar disorder in remission	Nausea and vomiting	Bipolar affective disorder, current episode manic	Tonic - clonic seizures	Acromegaly	Gilles de la Tourette syndrome	Mixed bipolar I disorder	Hyperprolactinemia	Migraine Disorders	Chronic schizophrenia	Parkinsonian Disorders	Parkinson Disease	Alzheimer's Disease	Restless Legs Syndrome	Depressive disorder	Major Depressive Disorder	Amenorrhea	Post-Traumatic Stress Disorder	Allergic rhinitis (disorder)	Phobia, Social	Schizoaffective Disorder	Simple Partial Seizures	Mixed anxiety and depressive disorder	Vascular Headaches	Generalized Anxiety Disorder	Vomiting	Obsessive-Compulsive Disorder	Parkinson Disease, Postencephalitic	Allergic Conjunctivitis	Treatment-resistant schizophrenia	Premenstrual Dysphoric Disorder	Intractable hiccups	Disruptive Behavior Disorder	Acute intermittent porphyria	Nausea	Cluster Headache	Bipolar Disorder	Bedwetting	Muscle Spasticity	Panic Disorder	Lennox-Gastaut syndrome	Influenza due to Influenza A virus	Epilepsy characterized by intractable complex partial seizures	Hypoactive Sexual Desire Disorder	Decompensated cardiac failure	Autistic Disorder	Pruritus
dexlansoprazole	Allergic Conjunctivitis	Hay fever	Peptic Ulcer	Duodenal Ulcer	Gastric ulcer	Dyspepsia	Heartburn	Gastroesophageal reflux disease	Allergic rhinitis (disorder)	Hypertensive disease	Erosive esophagitis	Escherichia coli urinary tract infection	HIV Infections	Rhinitis, Vasomotor	Haemophilus influenzae pneumonia	Klebsiella cystitis	Zollinger-Ellison syndrome	Infection of skin AND/OR subcutaneous tissue	Asthma	Staphylococcus aureus infection	Acne Vulgaris	Infection of bone	Bacterial infection due to Klebsiella pneumoniae	Acute gonococcal cervicitis	Pneumonia, Bacterial	Rheumatoid Arthritis	Staphylococcal Pneumonia	Proteus urinary tract infection	Acute gonococcal urethritis	Intraabdominal Infections	Peptic Esophagitis	Escherichia coli Infections	Urinary tract infection	Rhinoscleroma	Acute exacerbation of chronic bronchitis	Pneumonia due to Escherichia coli	Gonorrhea of rectum	Tinea Pedis	Vitamin Deficiency	Enterobacter pneumonia	Lower respiratory tract infection	Acute gonococcal endometritis	Streptococcal pneumonia	Chronic small plaque psoriasis	Exanthema	Chemotherapy-induced nausea and vomiting	Bacterial urinary infection	Osteomyelitis due to Staphylococcus aureus	Pruritus Ani
brivaracetam	Epilepsy characterized by intractable complex partial seizures	Absence Epilepsy	Hypertensive disease	Epilepsy	Escherichia coli urinary tract infection	HIV Infections	Klebsiella cystitis	Haemophilus influenzae pneumonia	Infection of skin AND/OR subcutaneous tissue	Allergic rhinitis (disorder)	Acne Vulgaris	Infection of bone	Bacterial infection due to Klebsiella pneumoniae	Simple Partial Seizures	Acute gonococcal cervicitis	Staphylococcus aureus infection	Staphylococcal Pneumonia	Pneumonia, Bacterial	Rheumatoid Arthritis	Proteus urinary tract infection	Intraabdominal Infections	Acute gonococcal urethritis	Escherichia coli Infections	Chronic heart failure	Rhinoscleroma	Urinary tract infection	Acute exacerbation of chronic bronchitis	Gonorrhea of rectum	Pneumonia due to Escherichia coli	Angina Pectoris	Tinea Pedis	Vitamin Deficiency	Enterobacter pneumonia	Chronic small plaque psoriasis	Acute gonococcal endometritis	Bronchitis	Lower respiratory tract infection	Streptococcal pneumonia	Chemotherapy-induced nausea and vomiting	Pulmonary arterial hypertension	Infective otitis media	Bacterial urinary infection	Osteomyelitis due to Staphylococcus aureus	Pruritus Ani	Exanthema	Enterobacteriaceae Infections	Bacterial conjunctivitis	Streptococcal tonsillitis	Seborrheic dermatitis
obeticholic acid	Cholelithiasis	Excess subcutaneous fat	Constipation	Escherichia coli urinary tract infection	Renal disease with edema NOS	HIV Infections	Primary biliary cirrhosis	Klebsiella cystitis	Hypertensive disease	Haemophilus influenzae pneumonia	Acne Vulgaris	Infection of bone	Infection of skin AND/OR subcutaneous tissue	Bacterial infection due to Klebsiella pneumoniae	Acute gonococcal cervicitis	Staphylococcus aureus infection	Pneumonia, Bacterial	Staphylococcal Pneumonia	Proteus urinary tract infection	Escherichia coli Infections	Rheumatoid Arthritis	Acute gonococcal urethritis	Chronic heart failure	Gastroesophageal reflux disease	Intraabdominal Infections	Chemotherapy-induced nausea and vomiting	Rhinoscleroma	Acute exacerbation of chronic bronchitis	Gonorrhea of rectum	Vitamin Deficiency	Tinea Pedis	Pneumonia due to Escherichia coli	Enterobacter pneumonia	Allergic rhinitis (disorder)	Acute gonococcal endometritis	Streptococcal pneumonia	Exanthema	Urinary tract infection	Osteomyelitis due to Staphylococcus aureus	Bacterial urinary infection	Chronic small plaque psoriasis	Pulmonary arterial hypertension	Bacterial conjunctivitis	Enterobacteriaceae Infections	Streptococcal tonsillitis	Lower respiratory tract infection	Contact Dermatitis	Pruritus Ani	Bronchitis
lumateperone	Schizophrenia	Psychotic Disorders	Major Depressive Disorder	Bipolar disorder in remission	Depressive disorder	Gilles de la Tourette syndrome	Nausea and vomiting	Mixed bipolar I disorder	Bipolar affective disorder, current episode manic	Acromegaly	Hyperprolactinemia	Parkinsonian Disorders	Parkinson Disease	Obsessive-Compulsive Disorder	Phobia, Social	Chronic schizophrenia	Premenstrual Dysphoric Disorder	Post-Traumatic Stress Disorder	Parkinson Disease, Postencephalitic	Treatment-resistant schizophrenia	Generalized Anxiety Disorder	Tonic - clonic seizures	Migraine Disorders	Depression, Bipolar	Amenorrhea	Panic Disorder	Schizoaffective Disorder	Autistic Disorder	Mixed anxiety and depressive disorder	Restless Legs Syndrome	Bipolar Disorder	Decompensated cardiac failure	Pulmonary Cystic Fibrosis	Bedwetting	Poisoning by acetaminophen	Amyloidosis	Nausea	Vomiting	Allergic rhinitis (disorder)	Simple Partial Seizures	Bronchiectasis	Low Cardiac Output Syndrome	Intractable hiccups	Disruptive Behavior Disorder	Vascular Headaches	Lennox-Gastaut syndrome	Acute intermittent porphyria	Alzheimer's Disease	Hypotension
spiramycin	Hypertensive disease	Escherichia coli urinary tract infection	HIV Infections	Haemophilus influenzae pneumonia	Klebsiella cystitis	Infection of skin AND/OR subcutaneous tissue	Allergic rhinitis (disorder)	Staphylococcus aureus infection	Bacterial infection due to Klebsiella pneumoniae	Infection of bone	Acne Vulgaris	Acute gonococcal cervicitis	Pneumonia, Bacterial	Staphylococcal Pneumonia	Rheumatoid Arthritis	Proteus urinary tract infection	Intraabdominal Infections	Acute gonococcal urethritis	Escherichia coli Infections	Urinary tract infection	Chronic heart failure	Rhinoscleroma	Pneumonia due to Escherichia coli	Acute exacerbation of chronic bronchitis	Gonorrhea of rectum	Tinea Pedis	Vitamin Deficiency	Enterobacter pneumonia	Lower respiratory tract infection	Chronic small plaque psoriasis	Exanthema	Acute gonococcal endometritis	Streptococcal pneumonia	Chemotherapy-induced nausea and vomiting	Infective otitis media	Pruritus Ani	Bacterial urinary infection	Osteomyelitis due to Staphylococcus aureus	Enterobacteriaceae Infections	Bronchitis	Bacterial conjunctivitis	Pulmonary arterial hypertension	Streptococcal tonsillitis	Pruritus	Seborrheic dermatitis	Diabetes Mellitus, Non-Insulin-Dependent	Contact Dermatitis	Gonorrhea	Accidental poisoning by lead and its compounds and fumes
teicoplanin	Staphylococcus aureus infection	Infection of bone	Staphylococcal Pneumonia	Osteomyelitis due to Staphylococcus aureus	Hypertensive disease	Arthropathy associated with infection	Infection of skin AND/OR subcutaneous tissue	Escherichia coli urinary tract infection	HIV Infections	Acne Vulgaris	Acute otitis media	Klebsiella cystitis	Neonatal pneumonia	Staphylococcal bacteraemia	Intraabdominal Infections	Acute gonococcal cervicitis	Allergic rhinitis (disorder)	Streptococcal pneumonia	Staphylococcal endocarditis	Bacterial Endocarditis	Bacterial infection due to Klebsiella pneumoniae	Acute gonococcal urethritis	Haemophilus influenzae pneumonia	Bacterial sepsis	Rheumatoid Arthritis	Gonorrhea	Skin Diseases, Bacterial	Staphylococcal Skin Infections	Infective otitis media	Acute gonococcal endometritis	Escherichia coli Infections	Chlamydial cervicitis	Chronic heart failure	Rhinoscleroma	Acute exacerbation of chronic bronchitis	Sepsis of the newborn	Gonorrhea of rectum	URINARY TRACT INFECTION ENTEROCOCCUS	Bacterial conjunctivitis	Peritonitis	Tinea Pedis	Pneumonia due to Escherichia coli	Vitamin Deficiency	Enterobacter pneumonia	Chronic small plaque psoriasis	Streptococcal endocarditis	Exanthema	Streptococcal infection of skin	Chemotherapy-induced nausea and vomiting
nylidrin	Hypertensive disease	Absence Epilepsy	Vertigo	Motion Sickness	Epilepsy	Escherichia coli urinary tract infection	Nausea	HIV Infections	Angina Pectoris	Ventricular Fibrillation	Klebsiella cystitis	Haemophilus influenzae pneumonia	Bacterial infection due to Klebsiella pneumoniae	Rheumatoid Arthritis	Acne Vulgaris	Angina Pectoris, Variant	Staphylococcal Pneumonia	Acute gonococcal cervicitis	Infection of skin AND/OR subcutaneous tissue	Staphylococcus aureus infection	Proteus urinary tract infection	Infection of bone	Pneumonia, Bacterial	Allergic rhinitis (disorder)	Escherichia coli Infections	Rhinoscleroma	Acute exacerbation of chronic bronchitis	Vitamin Deficiency	Acute gonococcal urethritis	Enterobacter pneumonia	Chronic small plaque psoriasis	Exanthema	Gonorrhea of rectum	Tinea Pedis	Chemotherapy-induced nausea and vomiting	Chronic heart failure	Intraabdominal Infections	Osteomyelitis due to Staphylococcus aureus	Pruritus Ani	Acute gonococcal endometritis	Bacterial urinary infection	Bacterial conjunctivitis	Pulmonary arterial hypertension	Streptococcal pneumonia	Streptococcal tonsillitis	Pneumonia due to Escherichia coli	Bronchitis	Seborrheic dermatitis	Diabetes Mellitus, Non-Insulin-Dependent
pizotifen	Schizophrenia	Depressive disorder	Bipolar affective disorder, current episode manic	Parkinson Disease	Mixed bipolar I disorder	Migraine Disorders	Bipolar disorder in remission	Depression, Bipolar	Hyperprolactinemia	Major Depressive Disorder	Psychotic Disorders	Acromegaly	Autistic Disorder	Nasal congestion (finding)	Rhinorrhea	Treatment-resistant schizophrenia	Parkinson Disease, Postencephalitic	Allergic Conjunctivitis	Vascular Headaches	Cluster Headache	Hay fever	Mixed anxiety and depressive disorder	Bipolar Disorder	Parkinsonian Disorders	Severe major depression with psychotic features	Intractable hiccups	Disruptive Behavior Disorder	Acute intermittent porphyria	Rhinitis, Vasomotor	Bedwetting	Amenorrhea	Redness of eye	Gilles de la Tourette syndrome	Pruritus	Nausea and vomiting	Increased frequency of micturition	Urgency of micturition	Pulmonary Emphysema	Schizoaffective Disorder	Extrapyramidal Disorders	Urge Incontinence	Bladder muscle dysfunction - overactive	Mydriasis	Nausea	Peptic Ulcer	Allergic rhinitis (disorder)	Bronchiectasis	Vomiting	Anxiety
pentaerythritol tetranitrate	Anemia of prematurity	Iron deficiency anemia	Megaloblastic anemia due to folate deficiency	Escherichia coli urinary tract infection	HIV Infections	Hypertensive disease	Klebsiella cystitis	Haemophilus influenzae pneumonia	Acne Vulgaris	Bacterial infection due to Klebsiella pneumoniae	Infection of bone	Acute gonococcal cervicitis	Infection of skin AND/OR subcutaneous tissue	Staphylococcus aureus infection	Pneumonia, Bacterial	Staphylococcal Pneumonia	Proteus urinary tract infection	Allergic rhinitis (disorder)	Rheumatoid Arthritis	Escherichia coli Infections	Acute gonococcal urethritis	Chronic heart failure	Rhinoscleroma	Intraabdominal Infections	Acute exacerbation of chronic bronchitis	Gonorrhea of rectum	Acute lymphocytic leukemia	Chemotherapy-induced nausea and vomiting	Tinea Pedis	Pneumonia due to Escherichia coli	Enterobacter pneumonia	Pulmonary arterial hypertension	Acute gonococcal endometritis	Streptococcal pneumonia	Osteomyelitis due to Staphylococcus aureus	Urinary tract infection	Bacterial urinary infection	Exanthema	Accidental poisoning by lead and its compounds and fumes	Bacterial conjunctivitis	Chronic small plaque psoriasis	Enterobacteriaceae Infections	Lower respiratory tract infection	Streptococcal tonsillitis	Bronchitis	URINARY TRACT INFECTION ENTEROCOCCUS	Pruritus Ani	Gastroesophageal reflux disease	Meningeal Leukemia
noscapine	Allergic rhinitis (disorder)	Gilles de la Tourette syndrome	Escherichia coli urinary tract infection	Pulmonary arterial hypertension	Coughing	HIV Infections	Klebsiella cystitis	Haemophilus influenzae pneumonia	Hypertensive disease	Infection of skin AND/OR subcutaneous tissue	Pain	Bacterial infection due to Klebsiella pneumoniae	Infection of bone	Staphylococcus aureus infection	Common Cold	Acute gonococcal cervicitis	Pneumonia, Bacterial	Nasal congestion (finding)	Chronic schizophrenia	Mouth irritation	Acne Vulgaris	Staphylococcal Pneumonia	Acute gonococcal urethritis	Rheumatoid Arthritis	Rhinitis	Proteus urinary tract infection	Intraabdominal Infections	Escherichia coli Infections	Sore Throat	Chronic heart failure	Rhinoscleroma	Rhinorrhea	Urinary tract infection	Acute exacerbation of chronic bronchitis	Pneumonia due to Escherichia coli	Tinea Pedis	Enterobacter pneumonia	Chronic small plaque psoriasis	Exanthema	Acute gonococcal endometritis	Lower respiratory tract infection	Streptococcal pneumonia	Chemotherapy-induced nausea and vomiting	Gonorrhea of rectum	Osteomyelitis due to Staphylococcus aureus	Pseudobulbar affect	Bacterial urinary infection	Fever	Pruritus Ani
lasofoxifene	Osteoporosis, Postmenopausal	Hot flushes	Atrophic Vaginitis	Dyspareunia	Endometriosis	Carcinoma breast stage IV	Female hypogonadism syndrome	Acne Vulgaris	Atrophy of vulva	Pediculus capitis infestation	Scabies <infestation>	Infestation by Phthirus pubis	Hormone receptor positive malignant neoplasm of breast	Malignant epithelial neoplasm of female breast	Sleeplessness	Invasive Ductal Breast Carcinoma	Metastatic Prostate Carcinoma	Adrenal Gland Hyperfunction	Pain	Delayed Puberty	Testicular hypogonadism	Deficiency of testosterone biosynthesis	Urethral atrophy	Female infertility	Premenstrual Dysphoric Disorder	Precocious Puberty	Decompensated cardiac failure	Drug-induced constipation	Chemotherapy-induced nausea and vomiting	Cryptorchidism	Klinefelter Syndrome	Prostatic Neoplasms	Poisoning by opiate analgesic drug	Opiate Addiction	Shock, Cardiogenic	Heart Decompensation	Sleep Initiation and Maintenance Disorders	Osteitis Deformans	Hypertensive disease	HIV Infections	Klebsiella cystitis	Body louse infestation	Intraabdominal Infections	Chronic small plaque psoriasis	Escherichia coli urinary tract infection	Staphylococcus aureus infection	Pneumonia, Bacterial	Initial insomnia	Bacterial infection due to Klebsiella pneumoniae
regadenoson	Bronchitis	Hypertensive disease	Asthma night-time symptoms	Asthma-chronic obstructive pulmonary disease overlap syndrome	Bronchial Spasm	Asthma	Escherichia coli urinary tract infection	Status Asthmaticus	Muscle Spasticity	Allergic rhinitis (disorder)	Klebsiella cystitis	Haemophilus influenzae pneumonia	Lung diseases	Apnea in the newborn	HIV Infections	Pulmonary Emphysema	Tension Headache	Cluster Headache	Infection of skin AND/OR subcutaneous tissue	Vascular Headaches	Infection of bone	Staphylococcus aureus infection	Asthma attack	Bacterial infection due to Klebsiella pneumoniae	Acute gonococcal cervicitis	Acne Vulgaris	Pneumonia, Bacterial	Proteus urinary tract infection	Back Pain	Staphylococcal Pneumonia	Intraabdominal Infections	Acute gonococcal urethritis	Arthralgia	Chronic heart failure	Escherichia coli Infections	Pneumonia due to Escherichia coli	Urinary tract infection	Rhinoscleroma	Gonorrhea of rectum	Acute exacerbation of chronic bronchitis	Tinea Pedis	Rheumatoid Arthritis	Acute gonococcal endometritis	Vitamin Deficiency	Pruritus Ani	Enterobacter pneumonia	Lower respiratory tract infection	Rhinorrhea	Exanthema
vernakalant	Ventricular arrhythmia	Paroxysmal atrial fibrillation	Paroxysmal atrial flutter	Status Epilepticus	Motor cortex epilepsy	Epilepsy characterized by intractable complex partial seizures	Acute Moraxella catarrhalis bronchitis	Haemophilus parainfluenzae pneumonia	Hypertensive disease	Multiple Sclerosis	Depression, Bipolar	Paroxysmal supraventricular tachycardia	Epilepsies, Partial	Chronic idiopathic urticaria	Premature Ejaculation	Angina Pectoris	Acute maxillary sinusitis	Tonic-Clonic Epilepsy	Acute gonococcal cervicitis	Allergic rhinitis (disorder)	Streptococcal pneumonia	Lennox-Gastaut syndrome	Epilepsy	Pseudobulbar affect	Invasive Ductal Breast Carcinoma	Cholangitis	Anxiety	Prostatic Hypertrophy	Haemophilus influenzae pneumonia	Chlamydial urethritis	Bulimia Nervosa	Acute otitis media	Seborrheic dermatitis	Nosocomial pneumonia	Angina Pectoris, Variant	Meningitis	Premature ventricular contractions	Acute gonococcal urethritis	prostatitis	Acute exacerbation of chronic bronchitis	Gilles de la Tourette syndrome	Klebsiella cystitis	Escherichia coli urinary tract infection	Arthropathy associated with infection	URINARY TRACT INFECTION CITROBACTER	Rhinoscleroma	Histoplasmosis	Blastomycosis	Sneezing
lacosamide	Pruritus	Skin irritation	Mouth irritation	Postherpetic neuralgia	Neuralgia	Pruritus Ani	Urethritis	Hemorrhoids	Premature Ejaculation	Pediculus capitis infestation	Scabies <infestation>	Infestation by Phthirus pubis	Epilepsies, Partial	Motor cortex epilepsy	Status Epilepticus	Epilepsy	Ventricular arrhythmia	Escherichia coli urinary tract infection	Hypertensive disease	Lennox-Gastaut syndrome	Klebsiella cystitis	HIV Infections	Haemophilus influenzae pneumonia	Tonic-Clonic Epilepsy	Epilepsy characterized by intractable complex partial seizures	Infection of skin AND/OR subcutaneous tissue	Acne Vulgaris	Staphylococcus aureus infection	Infection of bone	Bacterial infection due to Klebsiella pneumoniae	Acute gonococcal cervicitis	Pneumonia, Bacterial	Allergic rhinitis (disorder)	Proteus urinary tract infection	Staphylococcal Pneumonia	Rheumatoid Arthritis	Intraabdominal Infections	Acute gonococcal urethritis	Escherichia coli Infections	Chronic heart failure	Rhinoscleroma	Tonic - clonic seizures	Gonorrhea of rectum	Acute exacerbation of chronic bronchitis	Pneumonia due to Escherichia coli	Urinary tract infection	Vitamin Deficiency	Chronic small plaque psoriasis	Enterobacter pneumonia
rivaroxaban	Deep Vein Thrombosis	Non-Q wave myocardial infarction	Disseminated Intravascular Coagulation	Peripheral arterial embolism	HIV Infections	Jaundice, Obstructive	Escherichia coli urinary tract infection	Pulmonary Embolism	Klebsiella cystitis	Hypertensive disease	Haemophilus influenzae pneumonia	Acne Vulgaris	Bacterial infection due to Klebsiella pneumoniae	Staphylococcal Pneumonia	Infection of bone	Rheumatoid Arthritis	Urinary tract infection	Chronic heart failure	Proteus urinary tract infection	Acute gonococcal cervicitis	Pneumonia, Bacterial	Pneumonia due to Escherichia coli	Tinea Pedis	Vitamin Deficiency	Acute gonococcal urethritis	Acute gonococcal endometritis	Rhinoscleroma	Chronic small plaque psoriasis	Exanthema	Chemotherapy-induced nausea and vomiting	Escherichia coli Infections	Osteomyelitis due to Staphylococcus aureus	Bacterial urinary infection	Allergic rhinitis (disorder)	Intraabdominal Infections	Enterobacteriaceae Infections	Bronchitis	Pruritus Ani	Enterobacter pneumonia	Streptococcal pneumonia	Pulmonary arterial hypertension	Streptococcal tonsillitis	Diabetes Mellitus, Non-Insulin-Dependent	Seborrheic dermatitis	Gonorrhea of rectum	Contact Dermatitis	Accidental poisoning by lead and its compounds and fumes	URINARY TRACT INFECTION ENTEROCOCCUS	Bacterial conjunctivitis
nalmefene	Pain	Dysmenorrhea	Acute postoperative pain	Drug-induced constipation	Severe pain	Chronic pain	Diarrhea	Labor Pain	Opiate Addiction	Poisoning by opiate analgesic drug	Coughing	Degenerative polyarthritis	Rhinitis	Sore Throat	Obesity	Fever	Common Cold	Pseudobulbar affect	Mouth irritation	Nasal congestion (finding)	Rhinorrhea	Traveler's diarrhea	Mixed anxiety and depressive disorder	Headache Disorders	Sneezing	Irritable bowel syndrome with diarrhea	Diarrhoea predominant irritable bowel syndrome	Alcoholic Intoxication, Chronic	Influenza-like symptoms	Bipolar disorder in remission	Staphylococcus aureus infection	Tension Headache	Intraabdominal Infections	Pain, Postoperative	Postoperative ileus	Infection of skin AND/OR subcutaneous tissue	Endometriosis	Autistic Disorder	Rhinitis, Vasomotor	Pneumonia, Bacterial	Chronic idiopathic urticaria	Escherichia coli septicemia	Mixed bipolar I disorder	Sinus headache	Endometrial Carcinoma	Secondary malignant neoplasm of kidney	Metrorrhagia	Secondary physiologic amenorrhea	Allergic rhinitis (disorder)
arzoxifene	Osteoporosis, Postmenopausal	Hot flushes	Atrophic Vaginitis	Dyspareunia	Endometriosis	Carcinoma breast stage IV	Female hypogonadism syndrome	Acne Vulgaris	Atrophy of vulva	Pediculus capitis infestation	Scabies <infestation>	Infestation by Phthirus pubis	Hormone receptor positive malignant neoplasm of breast	Malignant epithelial neoplasm of female breast	Sleeplessness	Invasive Ductal Breast Carcinoma	Metastatic Prostate Carcinoma	Adrenal Gland Hyperfunction	Pain	Delayed Puberty	Testicular hypogonadism	Deficiency of testosterone biosynthesis	Urethral atrophy	Female infertility	Premenstrual Dysphoric Disorder	Precocious Puberty	Decompensated cardiac failure	Drug-induced constipation	Chemotherapy-induced nausea and vomiting	Cryptorchidism	Klinefelter Syndrome	Prostatic Neoplasms	Poisoning by opiate analgesic drug	Opiate Addiction	Shock, Cardiogenic	Heart Decompensation	Sleep Initiation and Maintenance Disorders	Osteitis Deformans	Hypertensive disease	HIV Infections	Klebsiella cystitis	Body louse infestation	Intraabdominal Infections	Chronic small plaque psoriasis	Escherichia coli urinary tract infection	Staphylococcus aureus infection	Pneumonia, Bacterial	Initial insomnia	Bacterial infection due to Klebsiella pneumoniae
doxercalciferol	Hypoparathyroidism	Hypocalcemia	Rickets	Vitamin Deficiency	Osteoporosis, Postmenopausal	Osteoporosis	Osteomalacia	Vitamin D-dependent rickets	Chronic small plaque psoriasis	Hypertensive disease	Klebsiella cystitis	HIV Infections	Escherichia coli urinary tract infection	Hypophosphatemia	Haemophilus influenzae pneumonia	Infection of skin AND/OR subcutaneous tissue	Renal Osteodystrophy	Acute gonococcal cervicitis	Vitamin D Deficiency	Vitamin D-Resistant Rickets, X-Linked	Bacterial infection due to Klebsiella pneumoniae	Infection of bone	Staphylococcus aureus infection	Acne Vulgaris	Pneumonia, Bacterial	Allergic rhinitis (disorder)	Staphylococcal Pneumonia	Rheumatoid Arthritis	Intraabdominal Infections	Acute gonococcal urethritis	Escherichia coli Infections	Proteus urinary tract infection	Chronic heart failure	Rhinoscleroma	Pneumonia due to Escherichia coli	Acute exacerbation of chronic bronchitis	Gonorrhea of rectum	Tinea Pedis	Infective otitis media	Enterobacter pneumonia	Lower respiratory tract infection	Pruritus Ani	Scalp psoriasis	Acute gonococcal endometritis	Streptococcal pneumonia	Gonorrhea	Chemotherapy-induced nausea and vomiting	Acute otitis media	Osteomyelitis due to Staphylococcus aureus
cangrelor	Acute Coronary Syndrome	Coughing	Pulmonary arterial hypertension	Allergic rhinitis (disorder)	Escherichia coli urinary tract infection	Hypertensive disease	HIV Infections	Haemophilus influenzae pneumonia	Klebsiella cystitis	Infection of skin AND/OR subcutaneous tissue	Non-Q wave myocardial infarction	Bacterial infection due to Klebsiella pneumoniae	Infection of bone	Acne Vulgaris	Staphylococcus aureus infection	Staphylococcal Pneumonia	Acute gonococcal cervicitis	Chronic heart failure	Pneumonia, Bacterial	Proteus urinary tract infection	Acute gonococcal urethritis	Intraabdominal Infections	Escherichia coli Infections	Rhinoscleroma	Bronchitis	Pneumonia due to Escherichia coli	Acute exacerbation of chronic bronchitis	Myocardial Infarction	Urinary tract infection	Vitamin Deficiency	Acute gonococcal endometritis	Tinea Pedis	Rheumatoid Arthritis	Lower respiratory tract infection	Enterobacter pneumonia	Chronic small plaque psoriasis	Exanthema	Gonorrhea of rectum	Streptococcal pneumonia	Pruritus Ani	Chemotherapy-induced nausea and vomiting	Infective otitis media	Osteomyelitis due to Staphylococcus aureus	Rhinorrhea	Bacterial urinary infection	Bacterial conjunctivitis	Enterobacteriaceae Infections	Streptococcal tonsillitis	Diabetes Mellitus, Non-Insulin-Dependent
[truncated: 454 more rows]
[truncated: 1 more columns]
