# Supplementary material for: In silico drug repositioning based on integrated drug targets and canonical correlation analysis
Source: BMC Med Genomics. 2022 Mar 6;15:48. doi: 10.1186/s12920-022-01203-1 (PMC8898485; doi:10.1186/s12920-022-01203-1)
Supplement: Supplementary file 7 — Additional file 7. The verified drug-disease associations in the top 50 predictions. [file 12920_2022_1203_MOESM7_ESM.xls]

## Sheet: Sheet1
The confirmed drug indications in the top 50 predictions for the 789 drugs
drug name	disease name	ranking in the prediction list	evidence
ascorbic acid	hiv infections	top 23	CTD
calcifediol	osteomalacia	top 7	CTD
troglitazone	hypertriglyceridemia	top 1	CTD
succinylcholine	urticaria	top 17	CTD
succinylcholine	ocular hypertension	top 35	CTD
bethanidine	depressive disorder	top 3	CTD
bethanidine	ventricular fibrillation	top 5	CTD
methysergide	migraine disorders	top 1	CTD
methysergide	vascular headaches	top 14	CTD
methysergide	bipolar disorder	top 15	CTD
diethylstilbestrol	cryptorchidism	top 48	CTD
pamidronic acid	osteitis deformans	top 2	CTD
pamidronic acid	hypercalcemia	top 3	CTD
pamidronic acid	osteoporosis	top 4	CTD
pamidronic acid	multiple myeloma	top 43	CTD
etomidate	status epilepticus	top 14	CTD
etonogestrel	acne vulgaris	top 8	CTD
ropivacaine	pruritus	top 1	CTD
tenofovir disoproxil	hiv infections	top 1	CTD
flucloxacillin	pneumonia, bacterial	top 12	CTD
flucloxacillin	cholangitis	top 33	CTD
desogestrel	sleep initiation and maintenance disorders	top 47	CTD
ibutilide	atrial fibrillation	top 5	CTD
terfenadine	pruritus	top 4	CTD
terfenadine	urticaria	top 13	CTD
terfenadine	sneezing	top 26	CTD
cidofovir	cytomegalovirus retinitis	top 31	CTD
thiethylperazine	parkinsonian disorders	top 7	CTD
thiethylperazine	vomiting	top 16	CTD
thiethylperazine	nausea	top 23	CTD
thiethylperazine	migraine disorders	top 29	CTD
tacrine	pain	top 5	CTD
profenamine	parkinsonian disorders	top 9	CTD
profenamine	parkinson disease	top 24	CTD
remoxipride	schizophrenia	top 1	CTD
remoxipride	psychotic disorders	top 2	CTD
remoxipride	hypotension	top 47	CTD
carbamoylcholine	mydriasis	top 11	CTD
carbamoylcholine	sialorrhea	top 33	CTD
carbamoylcholine	nausea	top 41	CTD
rosiglitazone	hypercholesterolemia	top 1	CTD
streptozocin	hodgkin disease	top 6	CTD
cerivastatin	hypercholesterolemia	top 1	CTD
loracarbef	pharyngitis	top 16	CTD
loracarbef	tonsillitis	top 22	CTD
droperidol	psychotic disorders	top 2	CTD
droperidol	migraine disorders	top 17	CTD
droperidol	vomiting	top 19	CTD
droperidol	hypotension	top 23	CTD
droperidol	nausea	top 24	CTD
meperidine	pain	top 1	CTD
meperidine	labor pain	top 26	CTD
meperidine	hypotension	top 29	CTD
dronabinol	obesity	top 1	CTD
dronabinol	hiv infections	top 4	CTD
methohexital	epilepsy	top 4	CTD
methohexital	status epilepticus	top 18	CTD
pefloxacin	pneumonia, bacterial	top 31	CTD
sotalol	angina pectoris	top 4	CTD
sotalol	atrioventricular block	top 10	CTD
sotalol	atrial fibrillation	top 21	CTD
sotalol	myocardial infarction	top 35	CTD
sotalol	hypotension	top 40	CTD
phenindione	thromboembolism	top 1	CTD
phenindione	myocardial infarction	top 4	CTD
aminocaproic acid	menorrhagia	top 28	CTD
foscarnet	hiv infections	top 9	CTD
foscarnet	cytomegalovirus retinitis	top 31	CTD
mephenytoin	epilepsy	top 13	CTD
rofecoxib	pain	top 3	CTD
rofecoxib	myocardial infarction	top 21	CTD
atropine	peptic ulcer	top 2	CTD
atropine	mydriasis	top 6	CTD
atropine	epilepsy	top 38	CTD
atropine	nausea	top 48	CTD
fenfluramine	depressive disorder	top 2	CTD
fenfluramine	schizophrenia	top 4	CTD
fenfluramine	hyperprolactinemia	top 10	CTD
fenfluramine	panic disorder	top 15	CTD
fenfluramine	autistic disorder	top 27	CTD
fenfluramine	obesity	top 28	CTD
fenfluramine	nausea	top 40	CTD
valdecoxib	myocardial infarction	top 37	CTD
metaraminol	hypotension	top 16	CTD
amodiaquine	malaria, falciparum	top 1	CTD
amodiaquine	malaria	top 20	CTD
clorazepic acid	sleep initiation and maintenance disorders	top 49	CTD
dexmedetomidine	hypotension	top 17	CTD
isoflurophate	organophosphate poisoning	top 8	CTD
mycophenolate mofetil	exanthema	top 32	CTD
mycophenolate mofetil	pruritus	top 42	CTD
nicergoline	hypotension	top 16	CTD
clodronic acid	multiple myeloma	top 27	CTD
procaine	pruritus	top 2	CTD
procaine	parkinsonian disorders	top 11	CTD
procaine	hypotension	top 16	CTD
atracurium besylate	exanthema	top 41	CTD
isoflurane	status epilepticus	top 15	CTD
isoflurane	muscle spasticity	top 21	CTD
cryptenamine	nausea	top 35	CTD
alfentanil	pain	top 1	CTD
minaprine	depressive disorder	top 4	CTD
phenylbutazone	pain	top 3	CTD
phenylbutazone	fever	top 25	CTD
phenylbutazone	arthritis	top 47	CTD
propofol	status epilepticus	top 8	CTD
propofol	tetanus	top 48	CTD
enprofylline	asthma	top 9	CTD
levamisole	fever	top 37	CTD
levamisole	exanthema	top 47	CTD
risedronic acid	osteoporosis, postmenopausal	top 1	CTD
risedronic acid	osteoporosis	top 5	CTD
cocaine	depressive disorder	top 2	CTD
cocaine	obsessive-compulsive disorder	top 14	CTD
cocaine	panic disorder	top 18	CTD
cocaine	rhinitis	top 33	CTD
cocaine	pain	top 35	CTD
cocaine	hypotension	top 43	CTD
cocaine	bipolar disorder	top 48	CTD
zonisamide	status epilepticus	top 11	CTD
zonisamide	epilepsy	top 13	CTD
zonisamide	epilepsies, partial	top 18	CTD
zonisamide	neuralgia	top 25	CTD
zonisamide	nausea	top 31	CTD
azacitidine	multiple myeloma	top 11	CTD
netilmicin	escherichia coli infections	top 6	CTD
netilmicin	serratia infections	top 17	CTD
levobupivacaine	pruritus	top 1	CTD
edrophonium	myasthenia gravis	top 3	CTD
mycophenolic acid	exanthema	top 32	CTD
mycophenolic acid	pruritus	top 42	CTD
memantine	autistic disorder	top 13	CTD
perhexiline	angina pectoris	top 17	CTD
deslanoside	ventricular fibrillation	top 6	CTD
tegaserod	dyspepsia	top 40	CTD
ouabain	ventricular fibrillation	top 6	CTD
ouabain	atrial fibrillation	top 13	CTD
chlorpheniramine	sneezing	top 14	CTD
chlorpheniramine	pruritus	top 16	CTD
chlorpheniramine	urticaria	top 19	CTD
halothane	status epilepticus	top 23	CTD
chloroprocaine	hypotension	top 12	CTD
chloroprocaine	urticaria	top 27	CTD
chloroprocaine	panic disorder	top 33	CTD
flumazenil	epilepsy	top 3	CTD
flumazenil	status epilepticus	top 12	CTD
flumazenil	panic disorder	top 24	CTD
estazolam	sleep initiation and maintenance disorders	top 49	CTD
ketamine	pain	top 1	CTD
ketamine	depressive disorder	top 3	CTD
ketamine	schizophrenia	top 5	CTD
ketamine	labor pain	top 14	CTD
ketamine	psychotic disorders	top 19	CTD
ketamine	fever	top 39	CTD
ketamine	nausea	top 43	CTD
ketamine	hypotension	top 49	CTD
mivacurium	ocular hypertension	top 32	CTD
sevoflurane	epilepsy	top 19	CTD
fenoterol	asthma	top 15	CTD
fenoterol	bronchial spasm	top 37	CTD
practolol	hypotension	top 31	CTD
sulfadoxine	malaria, falciparum	top 1	CTD
vecuronium	exanthema	top 41	CTD
procaterol	asthma	top 7	CTD
yohimbine	hyperprolactinemia	top 5	CTD
yohimbine	bipolar disorder	top 18	CTD
yohimbine	nausea	top 32	CTD
yohimbine	vomiting	top 36	CTD
yohimbine	hypotension	top 40	CTD
digitoxin	ventricular fibrillation	top 6	CTD
digitoxin	atrial fibrillation	top 13	CTD
methotrimeprazine	schizophrenia	top 1	CTD
methotrimeprazine	psychotic disorders	top 4	CTD
methotrimeprazine	depressive disorder	top 5	CTD
clenbuterol	myocardial infarction	top 33	CTD
acenocoumarol	thromboembolism	top 1	CTD
antrafenine	pain	top 3	CTD
diamorphine	pain	top 1	CTD
diamorphine	labor pain	top 10	CTD
diamorphine	pain, postoperative	top 46	CTD
flunitrazepam	sleep initiation and maintenance disorders	top 49	CTD
metamfetamine	parkinson disease	top 3	CTD
metamfetamine	narcolepsy	top 5	CTD
metamfetamine	depressive disorder	top 7	CTD
metamfetamine	schizophrenia	top 14	CTD
metamfetamine	bipolar disorder	top 18	CTD
metamfetamine	obsessive-compulsive disorder	top 32	CTD
metamfetamine	panic disorder	top 48	CTD
zinc	fever	top 24	CTD
periciazine	schizophrenia	top 2	CTD
zuclopenthixol	psychotic disorders	top 2	CTD
zuclopenthixol	bipolar disorder	top 31	CTD
etoricoxib	gout	top 18	CTD
etoricoxib	myocardial infarction	top 21	CTD
prasterone	osteoporosis, postmenopausal	top 5	CTD
mecobalamin	vitamin b 12 deficiency	top 2	CTD
cholesterol	hypertriglyceridemia	top 26	CTD
cholesterol	hypercholesterolemia	top 27	CTD
cholesterol	arteriosclerosis	top 43	CTD
latamoxef	gonorrhea	top 45	CTD
nimesulide	pain	top 3	CTD
nimesulide	dysmenorrhea	top 5	CTD
nimesulide	myocardial infarction	top 23	CTD
nimesulide	fever	top 30	CTD
metamizole	pain	top 3	CTD
metamizole	fever	top 29	CTD
nomifensine	depressive disorder	top 5	CTD
prenylamine	angina pectoris	top 6	CTD
zimelidine	depressive disorder	top 2	CTD
zimelidine	pain	top 50	CTD
cyproterone acetate	acne vulgaris	top 9	CTD
cyproterone acetate	edema	top 38	CTD
debrisoquine	depressive disorder	top 5	CTD
debrisoquine	hypotension	top 11	CTD
flunarizine	vertigo	top 8	CTD
flunarizine	motion sickness	top 14	CTD
flunarizine	depressive disorder	top 23	CTD
flunarizine	parkinsonian disorders	top 31	CTD
flunarizine	ventricular fibrillation	top 39	CTD
tetrabenazine	parkinsonian disorders	top 9	CTD
tetrabenazine	hypotension	top 15	CTD
tetrabenazine	panic disorder	top 34	CTD
tetrabenazine	obsessive-compulsive disorder	top 36	CTD
tetrabenazine	bipolar disorder	top 41	CTD
huperzine a	organophosphate poisoning	top 9	CTD
ceftobiprole	pneumonia, bacterial	top 2	CTD
gallium nitrate	hypercalcemia	top 31	CTD
pimavanserin	schizophrenia	top 1	CTD
brivaracetam	epilepsy	top 4	CTD
teicoplanin	peritonitis	top 40	CTD
pizotifen	migraine disorders	top 6	CTD
midostaurin	mastocytosis, systemic	top 20	CTD
safinamide	parkinson disease	top 7	CTD
aceclofenac	pain	top 3	CTD
dalteparin	disseminated intravascular coagulation	top 3	CTD
dalteparin	pulmonary embolism	top 32	CTD
plicamycin	rhabdomyosarcoma	top 24	CTD
dimetindene	pruritus	top 8	CTD
triflusal	myocardial infarction	top 38	CTD
indoramin	hypotension	top 16	CTD
cannabidiol	schizophrenia	top 30	CTD
cannabidiol	nausea	top 35	CTD
ciprofibrate	hypertriglyceridemia	top 1	CTD
ciprofibrate	hypercholesterolemia	top 4	CTD
tibolone	osteoporosis, postmenopausal	top 3	CTD
tibolone	endometriosis	top 5	CTD
eugenol	pain	top 27	CTD
trimebutine	diarrhea	top 45	CTD
quinagolide	hyperprolactinemia	top 32	CTD
dienogest	acne vulgaris	top 5	CTD
oxygen	pulmonary arterial hypertension	top 47	CTD
dexketoprofen	pain	top 3	CTD
zotepine	depressive disorder	top 2	CTD
zotepine	schizophrenia	top 3	CTD
zotepine	psychotic disorders	top 4	CTD
moxonidine	hypotension	top 16	CTD
butylscopolamine	urticaria	top 15	CTD
polyestradiol phosphate	prostatic neoplasms	top 30	CTD
vitamin d	hypoparathyroidism	top 1	CTD
vitamin d	rickets	top 3	CTD
vitamin d	osteoporosis, postmenopausal	top 5	CTD
vitamin d	osteoporosis	top 6	CTD
vitamin d	vitamin d deficiency	top 19	CTD
omega-3 fatty acids	ventricular fibrillation	top 10	CTD
homatropine	mydriasis	top 8	CTD
curcumin	multiple myeloma	top 12	CTD
curcumin	diarrhea	top 28	CTD
rilmenidine	hypotension	top 17	CTD
delafloxacin	pneumonia, bacterial	top 21	CTD
elagolix	endometriosis	top 1	CTD
propiverine	urinary incontinence	top 32	CTD
omadacycline	escherichia coli infections	top 49	CTD
benzodiazepine	panic disorder	top 10	CTD
benzodiazepine	status epilepticus	top 18	CTD
benzodiazepine	sleep initiation and maintenance disorders	top 49	CTD
xamoterol	atrial fibrillation	top 20	CTD
fluticasone	asthma	top 3	CTD
lormetazepam	sleep initiation and maintenance disorders	top 49	CTD
testosterone enanthate	edema	top 47	CTD
estradiol valerate	osteoporosis, postmenopausal	top 7	CTD
estradiol valerate	prostatic neoplasms	top 31	CTD
estradiol valerate	candidiasis, vulvovaginal	top 42	CTD
estradiol valerate	pain	top 43	CTD
ferrous ascorbate	hiv infections	top 12	CTD
potassium	ventricular fibrillation	top 6	CTD
lithium carbonate	exanthema	top 31	CTD
mometasone furoate	asthma	top 2	CTD
polymyxin b	edema	top 45	CTD
trichostatin a	multiple myeloma	top 29	CTD
5-fluorouracil	diarrhea	top 27	CTD
vitamin d3	osteoporosis, postmenopausal	top 32	CTD
vitamin d3	pain	top 34	CTD
all-trans-retinoic acid	multiple myeloma	top 6	CTD
all-trans-retinoic acid	diarrhea	top 29	CTD
bisphenol a	endometriosis	top 11	CTD
benzene	multiple myeloma	top 13	CTD
benzene	lymphoma, non-hodgkin	top 30	CTD
benzene	hodgkin disease	top 42	CTD
5-aza-2'-deoxycytidine	multiple myeloma	top 8	CTD
5-aza-2'-deoxycytidine	neuroblastoma	top 14	CTD
glucocorticoid	multiple myeloma	top 32	CTD
glucocorticoid	ocular hypertension	top 37	CTD
cyclosporin a	psoriasis	top 39	CTD
mg132	multiple myeloma	top 1	CTD
valproate	lupus erythematosus, systemic	top 10	CTD
valproate	hypophosphatemia	top 18	CTD
5-azacytidine	diarrhea	top 30	CTD
5-azacytidine	multiple myeloma	top 37	CTD
camptothecin	diarrhea	top 9	CTD
imatinib mesylate	diarrhea	top 17	CTD
triptolide	multiple myeloma	top 8	CTD
triptolide	diarrhea	top 13	CTD
triptolide	lupus erythematosus, systemic	top 14	CTD
estrogen	acne vulgaris	top 41	CTD
genistein	obesity	top 47	CTD
lithium	diarrhea	top 17	CTD
adriamycin	neuroblastoma	top 13	CTD
adriamycin	burkitt lymphoma	top 18	CTD
adriamycin	multiple myeloma	top 22	CTD
adriamycin	hodgkin disease	top 42	CTD
adriamycin	exanthema	top 50	CTD
resveratrol	endometriosis	top 2	CTD
resveratrol	hiv infections	top 17	CTD
